# Supplementary material for: 1,1′-(Ethane-1,2-di­yl)dipyridinium bis­(1,2-di­cyano­ethene-1,2-di­thiol­ato-κ2 S,S′)cuprate(II)
Source: Acta Crystallogr Sect E Struct Rep Online. 2013 May 11;69(Pt 6):m312. doi: 10.1107/S1600536813012439 (PMC3684877; doi:10.1107/S1600536813012439)
Supplement: Supplementary file 1 [file e-69-0m312-sup1.cif]

##############################################################################
#                                                                            #
# This CIF contains the data in a paper accepted for publication in          #
# Acta Crystallographica Section E. It conforms to the requirements of       #
# Notes for Authors for Acta Crystallographica Section E, and has been       #
# peer reviewed under the auspices of the IUCr Commission on Journals.       #
#                                                                            #
# Full details of the Crystallographic Information File format               #
# are given in the paper "The Crystallographic Information File (CIF):       #
# a New Standard Archive File for Crystallography" by S. R. Hall, F. H.      #
# Allen and I. D. Brown [Acta Cryst. (1991), A47, 655-685].                  #
#                                                                            #
# The current version of the core CIF dictionary is obtainable from          #
# ftp://ftp.iucr.org/pub/cif_core.dic.                                       #
#                                                                            #
# Software is freely available for graphical display of the structure(s)     #
# in this CIF. For information consult the CIF software page                 #
# http://www.iucr.org/resources/cif/software.                                #
#                                                                            #
# This file may be used for bona fide research purposes within the           #
# scientific community so long as proper attribution is given to the journal # 
# article from which it was obtained.                                        #
#                                                                            #
##############################################################################
data_I
_audit_creation_method     SHELXL-97
_chemical_name_systematic
;
1,1'-(Ethane-1,2-diyl)dipyridinium
bis(1,2-dicyanoethene-1,2-dithiolato-\k^2^<i>S</i>,<i>S</i>')cuprate(II)
;
_chemical_name_common     ?
_chemical_formula_moiety     'C12 H14 N2 2+, C8 Cu N4 S4 2-'
_chemical_formula_sum     'C20 H14 Cu N6 S4'
_chemical_formula_iupac     '(C12 H14 N2) [Cu (C4 N2 S2)2]'
_chemical_formula_weight     530.20
_chemical_melting_point     ?
_symmetry_cell_setting     triclinic
_symmetry_space_group_name_H-M     'P -1'
_symmetry_space_group_name_Hall     '-P 1'
loop_
    _symmetry_equiv_pos_as_xyz
    'x, y, z'
    '-x, -y, -z'
_cell_length_a     7.7598(10)
_cell_length_b     12.3811(15)
_cell_length_c     12.6572(16)
_cell_angle_alpha     77.676(2)
_cell_angle_beta     72.791(2)
_cell_angle_gamma     84.122(2)
_cell_volume     1133.8(2)
_cell_formula_units_Z     2
_cell_measurement_reflns_used     2653
_cell_measurement_theta_min     2.16
_cell_measurement_theta_max     28.01
_cell_measurement_temperature     291(2)
_exptl_crystal_description     'block'
_exptl_crystal_colour     'brown-red'
_exptl_crystal_size_max     0.25
_exptl_crystal_size_mid     0.20
_exptl_crystal_size_min     0.15
_exptl_crystal_density_diffrn     1.553
_exptl_crystal_density_meas     ?
_exptl_crystal_density_method     'not measured'
_exptl_crystal_F_000     538
_exptl_absorpt_coefficient_mu     1.352
_exptl_absorpt_correction_type     multi-scan
_exptl_absorpt_process_details     '(SADABS; Bruker, 2001)'
_exptl_absorpt_correction_T_min     0.730
_exptl_absorpt_correction_T_max     0.815
_exptl_special_details
;
Least-squares planes (<i>x</i>,<i>y</i>,<i>z</i> in crystal coordinates) and
deviations from them (* indicates atom used to define plane)
6.9701 (0.0047) <i>x</i> + 5.1850 (0.0148) <i>y</i> + 7.5933 (0.0151) <i>z</i>
= 5.1170 (0.0027)
* -0.0036 (0.0020) N5 * 0.0025 (0.0022) C9 * 0.0020 (0.0024) C10 * -0.0053
(0.0025) C11 * 0.0043 (0.0025) C12 * 0.0001 (0.0022) C13
Rms deviation of fitted atoms = 0.0034
7.3331 (0.0038) <i>x</i> + 4.3436 (0.0161) <i>y</i> + 1.7102 (0.0200) <i>z</i>
= 4.6388 (0.0108)
Angle to previous plane (with approximate e.s.d.) = 29.18 (10)
* 0.0013 (0.0022) N6 * -0.0036 (0.0025) C16 * 0.0015 (0.0028) C17 * 0.0027
(0.0028) C18 * -0.0049 (0.0027) C19 * 0.0029 (0.0024) C20
Rms deviation of fitted atoms = 0.0031
6.9588 (0.0022) <i>x</i> + 3.8087 (0.0081) <i>y</i> - 0.7118 (0.0088) <i>z</i>
= 7.0678 (0.0051)
Angle to previous plane (with approximate e.s.d.) = 10.99 (12)
* -0.0330 (0.0015) S1 * -0.0111 (0.0015) S2 * 0.0353 (0.0026) C1 * 0.0220
(0.0028) C4 * 0.0292 (0.0027) C2 * 0.0074 (0.0032) C3 * -0.0259 (0.0020) N1 *
-0.0239 (0.0024) N2
Rms deviation of fitted atoms = 0.0252
7.2222 (0.0021) <i>x</i> + 4.6573 (0.0073) <i>y</i> + 6.9013 (0.0071) <i>z</i>
= 8.7279 (0.0018)
Angle to previous plane (with approximate e.s.d.) = 36.27 (4)
* 0.0321 (0.0014) S3 * 0.0067 (0.0014) S4 * -0.0293 (0.0025) C5 * -0.0251
(0.0025) C7 * 0.0012 (0.0029) C8 * -0.0242 (0.0028) C6 * 0.0188 (0.0021) N3 *
0.0197 (0.0021) N4
Rms deviation of fitted atoms = 0.0220
;
_diffrn_ambient_temperature     291(2)
_diffrn_radiation_type     'MoK\a'
_diffrn_radiation_wavelength     0.71073
_diffrn_radiation_source     'sealed tube'
_diffrn_radiation_monochromator     'graphite'
_diffrn_measurement_device_type     'Bruker APEX CCD'
_diffrn_measurement_method     '\f and \w scans'
_diffrn_detector_area_resol_mean     ?
_diffrn_reflns_number     5682
_diffrn_reflns_av_R_equivalents     0.0542
_diffrn_reflns_av_sigmaI/netI     0.0574
_diffrn_reflns_theta_min     1.72
_diffrn_reflns_theta_max     25.00
_diffrn_reflns_theta_full     25.00
_diffrn_measured_fraction_theta_max     0.983
_diffrn_measured_fraction_theta_full     0.983
_diffrn_reflns_limit_h_min     -9
_diffrn_reflns_limit_h_max     8
_diffrn_reflns_limit_k_min     -14
_diffrn_reflns_limit_k_max     12
_diffrn_reflns_limit_l_min     -15
_diffrn_reflns_limit_l_max     15
_diffrn_standards_number     ?
_diffrn_standards_interval_count     ?
_diffrn_standards_interval_time     ?
_diffrn_standards_decay_%     ?
_refine_special_details
;
Refinement of <i>F</i>^2^ against ALL reflections. The weighted <i>R</i>-factor
<i>wR</i> and goodness of fit <i>S</i> are based on <i>F</i>^2^, conventional
<i>R</i>-factors <i>R</i> are based on <i>F</i>, with <i>F</i> set to zero for
negative <i>F</i>^2^. The threshold expression of <i>F</i>^2^ >
\s(<i>F</i>^2^) is used only for calculating <i>R</i>-factors(gt) <i>etc</i>.
and is not relevant to the choice of reflections for refinement.
<i>R</i>-factors based on <i>F</i>^2^ are statistically about twice as large
as those based on <i>F</i>, and <i>R</i>- factors based on ALL data will be
even larger.
;
_reflns_number_total     3921
_reflns_number_gt     3217
_reflns_threshold_expression     I>2\s(I)
_refine_ls_structure_factor_coef     Fsqd
_refine_ls_matrix_type     full
_refine_ls_R_factor_all     0.0434
_refine_ls_R_factor_gt     0.0358
_refine_ls_wR_factor_gt     0.0808
_refine_ls_wR_factor_ref     0.0832
_refine_ls_goodness_of_fit_ref     1.001
_refine_ls_restrained_S_all     1.001
_refine_ls_number_reflns     3921
_refine_ls_number_parameters     280
_refine_ls_number_restraints     1
_refine_ls_hydrogen_treatment     constr
_refine_ls_weighting_scheme     calc
_refine_ls_weighting_details
                 'calc w=1/[\s^2^(Fo^2^)+(0.0333P)^2^] where P=(Fo^2^+2Fc^2^)/3'
_atom_sites_solution_hydrogens     geom
_atom_sites_solution_primary     direct
_atom_sites_solution_secondary     difmap
_refine_ls_shift/su_max     0.000
_refine_ls_shift/su_mean     0.000
_refine_diff_density_max     0.389
_refine_diff_density_min     -0.258
_refine_ls_extinction_method     none
_refine_ls_extinction_coef     ?
loop_
    _atom_type_symbol
    _atom_type_description
    _atom_type_scat_dispersion_real
    _atom_type_scat_dispersion_imag
    _atom_type_scat_source
    'C' 'C' 0.0033 0.0016
                         'International Tables Vol C Tables 4.2.6.8 and 6.1.1.4'
    'H' 'H' 0.0000 0.0000
                         'International Tables Vol C Tables 4.2.6.8 and 6.1.1.4'
    'Cu' 'Cu' 0.3201 1.2651
                         'International Tables Vol C Tables 4.2.6.8 and 6.1.1.4'
    'N' 'N' 0.0061 0.0033
                         'International Tables Vol C Tables 4.2.6.8 and 6.1.1.4'
    'S' 'S' 0.1246 0.1234
                         'International Tables Vol C Tables 4.2.6.8 and 6.1.1.4'
_computing_data_collection     'SMART (Bruker, 2007)'
_computing_cell_refinement     'SAINT (Bruker, 2007)'
_computing_data_reduction     'SAINT (Bruker, 2007)'
_computing_structure_solution     'SHELXTL (Sheldrick, 2008)'
_computing_structure_refinement     'SHELXTL (Sheldrick, 2008)'
_computing_molecular_graphics     'SHELXTL (Sheldrick, 2008)'
_computing_publication_material     'SHELXTL (Sheldrick, 2008)'
loop_
    _atom_site_type_symbol
    _atom_site_label
    _atom_site_fract_x
    _atom_site_fract_y
    _atom_site_fract_z
    _atom_site_U_iso_or_equiv
    _atom_site_adp_type
    _atom_site_calc_flag
    _atom_site_refinement_flags
    _atom_site_occupancy
    _atom_site_symmetry_multiplicity
    _atom_site_disorder_assembly
    _atom_site_disorder_group
    C C1 0.7697(4) 0.4815(2) 0.1224(2) 0.0391(7) Uani d . 1 1 . .
    C C2 0.7087(4) 0.5794(2) 0.0580(2) 0.0438(7) Uani d . 1 1 . .
    C C3 0.7285(5) 0.5782(3) 0.2764(3) 0.0534(9) Uani d . 1 1 . .
    C C4 0.7788(4) 0.4812(2) 0.2281(2) 0.0399(7) Uani d . 1 1 . .
    C C5 1.0203(4) -0.0026(2) 0.1945(2) 0.0381(7) Uani d . 1 1 . .
    C C6 1.1186(5) -0.0989(2) 0.1573(2) 0.0471(8) Uani d . 1 1 . .
    C C7 0.9214(4) -0.0103(2) 0.3037(2) 0.0383(7) Uani d U 1 1 . .
    C C8 0.9143(5) -0.1115(2) 0.3834(3) 0.0476(8) Uani d U 1 1 . .
    C C9 0.4956(4) 0.0999(2) 0.1511(2) 0.0473(8) Uani d . 1 1 . .
    H H9A 0.5115 0.1626 0.0943 0.057 Uiso calc R 1 1 . .
    C C10 0.5896(5) 0.0029(3) 0.1309(3) 0.0597(10) Uani d . 1 1 . .
    H H10A 0.6695 -0.0002 0.0604 0.072 Uiso calc R 1 1 . .
    C C11 0.5661(5) -0.0882(3) 0.2138(3) 0.0638(10) Uani d . 1 1 . .
    H H11A 0.6283 -0.1545 0.2005 0.077 Uiso calc R 1 1 . .
    C C12 0.4494(5) -0.0818(3) 0.3178(3) 0.0622(10) Uani d . 1 1 . .
    H H12A 0.4333 -0.1435 0.3759 0.075 Uiso calc R 1 1 . .
    C C13 0.3573(5) 0.0154(2) 0.3354(3) 0.0511(8) Uani d . 1 1 . .
    H H13A 0.2774 0.0200 0.4056 0.061 Uiso calc R 1 1 . .
    C C14 0.2858(4) 0.2108(2) 0.2732(3) 0.0413(7) Uani d . 1 1 . .
    H H14A 0.1753 0.1975 0.3341 0.050 Uiso calc R 1 1 . .
    H H14B 0.2547 0.2506 0.2061 0.050 Uiso calc R 1 1 . .
    C C15 0.4079(4) 0.2779(2) 0.3040(3) 0.0453(8) Uani d . 1 1 . .
    H H15A 0.4296 0.2404 0.3747 0.054 Uiso calc R 1 1 . .
    H H15B 0.5232 0.2838 0.2464 0.054 Uiso calc R 1 1 . .
    C C16 0.2857(5) 0.4217(2) 0.4142(3) 0.0525(9) Uani d . 1 1 . .
    H H16A 0.2996 0.3717 0.4776 0.063 Uiso calc R 1 1 . .
    C C17 0.2222(5) 0.5267(3) 0.4229(3) 0.0678(11) Uani d . 1 1 . .
    H H17A 0.1934 0.5488 0.4921 0.081 Uiso calc R 1 1 . .
    C C18 0.2010(5) 0.5992(3) 0.3304(3) 0.0662(11) Uani d . 1 1 . .
    H H18A 0.1578 0.6712 0.3359 0.079 Uiso calc R 1 1 . .
    C C19 0.2430(5) 0.5663(3) 0.2295(3) 0.0593(10) Uani d . 1 1 . .
    H H19A 0.2276 0.6150 0.1657 0.071 Uiso calc R 1 1 . .
    C C20 0.3078(4) 0.4609(2) 0.2238(3) 0.0506(8) Uani d . 1 1 . .
    H H20A 0.3384 0.4378 0.1551 0.061 Uiso calc R 1 1 . .
    Cu Cu1 0.88151(5) 0.23822(3) 0.20268(3) 0.03682(13) Uani d . 1 1 . .
    N N1 0.6543(4) 0.6544(2) 0.0053(2) 0.0597(8) Uani d . 1 1 . .
    N N2 0.6877(5) 0.6526(2) 0.3190(3) 0.0809(11) Uani d . 1 1 . .
    N N3 1.2014(5) -0.1729(2) 0.1268(2) 0.0733(10) Uani d . 1 1 . .
    N N4 0.9043(5) -0.1908(2) 0.4499(2) 0.0708(9) Uani d . 1 1 . .
    N N5 0.3814(3) 0.10412(17) 0.25224(19) 0.0362(6) Uani d . 1 1 . .
    N N6 0.3283(3) 0.39007(18) 0.31502(19) 0.0375(6) Uani d . 1 1 . .
    S S1 0.81723(12) 0.36536(6) 0.06140(6) 0.0456(2) Uani d . 1 1 . .
    S S2 0.84617(12) 0.36517(6) 0.31245(6) 0.0456(2) Uani d . 1 1 . .
    S S3 1.04488(12) 0.11853(6) 0.09586(6) 0.0457(2) Uani d . 1 1 . .
    S S4 0.80239(11) 0.10227(6) 0.35693(6) 0.0459(2) Uani d . 1 1 . .
loop_
    _atom_site_aniso_label
    _atom_site_aniso_U_11
    _atom_site_aniso_U_22
    _atom_site_aniso_U_33
    _atom_site_aniso_U_12
    _atom_site_aniso_U_13
    _atom_site_aniso_U_23
    C1 0.0419(18) 0.0328(15) 0.0380(17) 0.0020(13) -0.0092(14) -0.0017(13)
    C2 0.051(2) 0.0408(17) 0.0368(17) -0.0010(15) -0.0112(15) -0.0036(14)
    C3 0.079(3) 0.0398(18) 0.049(2) 0.0081(17) -0.0337(19) -0.0061(16)
    C4 0.0478(19) 0.0299(15) 0.0422(18) 0.0034(13) -0.0154(15) -0.0060(13)
    C5 0.0471(19) 0.0306(15) 0.0361(17) 0.0025(13) -0.0127(14) -0.0060(12)
    C6 0.067(2) 0.0352(17) 0.0350(17) 0.0019(15) -0.0125(16) -0.0032(14)
    C7 0.0486(19) 0.0275(14) 0.0375(17) -0.0017(13) -0.0135(14) -0.0018(12)
    C8 0.063(2) 0.0393(18) 0.0370(18) -0.0026(15) -0.0067(16) -0.0102(15)
    C9 0.063(2) 0.0375(17) 0.0339(17) 0.0012(15) -0.0050(16) -0.0033(13)
    C10 0.065(2) 0.054(2) 0.050(2) 0.0092(18) 0.0008(18) -0.0185(18)
    C11 0.076(3) 0.0374(19) 0.082(3) 0.0137(18) -0.026(2) -0.0213(19)
    C12 0.090(3) 0.0356(18) 0.059(2) 0.0010(18) -0.027(2) 0.0027(16)
    C13 0.069(2) 0.0411(18) 0.0373(18) -0.0007(16) -0.0114(17) -0.0022(14)
    C14 0.0418(18) 0.0342(15) 0.0461(18) 0.0081(13) -0.0112(15) -0.0103(13)
    C15 0.0436(19) 0.0362(16) 0.056(2) 0.0069(14) -0.0153(16) -0.0110(14)
    C16 0.079(3) 0.0449(19) 0.0355(18) -0.0065(17) -0.0199(17) -0.0051(14)
    C17 0.108(3) 0.050(2) 0.042(2) 0.002(2) -0.010(2) -0.0206(17)
    C18 0.093(3) 0.0376(19) 0.065(3) 0.0082(19) -0.017(2) -0.0171(18)
    C19 0.086(3) 0.0396(19) 0.052(2) 0.0044(18) -0.026(2) -0.0020(16)
    C20 0.071(2) 0.0458(18) 0.0339(18) -0.0015(16) -0.0114(16) -0.0099(14)
    Cu1 0.0427(2) 0.0313(2) 0.0346(2) 0.00331(15) -0.01034(17) -0.00546(15)
    N1 0.071(2) 0.0499(17) 0.0505(18) 0.0040(15) -0.0195(16) 0.0059(14)
    N2 0.139(3) 0.0435(18) 0.074(2) 0.0230(19) -0.053(2) -0.0209(17)
    N3 0.108(3) 0.0440(17) 0.058(2) 0.0173(17) -0.0132(19) -0.0122(15)
    N4 0.108(3) 0.0420(17) 0.0482(18) -0.0037(17) -0.0094(18) 0.0032(15)
    N5 0.0413(15) 0.0309(12) 0.0347(14) 0.0027(11) -0.0111(12) -0.0043(10)
    N6 0.0417(15) 0.0319(13) 0.0377(14) 0.0017(11) -0.0096(12) -0.0075(11)
    S1 0.0638(6) 0.0395(4) 0.0309(4) 0.0057(4) -0.0127(4) -0.0057(3)
    S2 0.0669(6) 0.0341(4) 0.0418(5) 0.0090(4) -0.0272(4) -0.0091(3)
    S3 0.0639(6) 0.0335(4) 0.0312(4) 0.0070(4) -0.0053(4) -0.0034(3)
    S4 0.0571(5) 0.0370(4) 0.0342(4) 0.0031(4) -0.0018(4) -0.0046(3)
_geom_special_details
;
All e.s.d.'s (except the e.s.d. in the dihedral angle between two l.s. planes)
are estimated using the full covariance matrix. The cell e.s.d.'s are taken
into account individually in the estimation of e.s.d.'s in distances, angles
and torsion angles; correlations between e.s.d.'s in cell parameters are only
used when they are defined by crystal symmetry. An approximate (isotropic)
treatment of cell e.s.d.'s is used for estimating e.s.d.'s involving l.s.
planes.
;
loop_
    _geom_bond_atom_site_label_1
    _geom_bond_atom_site_label_2
    _geom_bond_site_symmetry_2
    _geom_bond_distance
    _geom_bond_publ_flag
    C1 C4 . 1.360(4) ?
    C1 C2 . 1.431(4) ?
    C1 S1 . 1.730(3) ?
    C2 N1 . 1.143(3) ?
    C3 N2 . 1.136(4) ?
    C3 C4 . 1.430(4) ?
    C4 S2 . 1.732(3) ?
    C5 C7 . 1.357(4) ?
    C5 C6 . 1.437(4) ?
    C5 S3 . 1.721(3) ?
    C6 N3 . 1.134(3) ?
    C7 C8 . 1.425(4) ?
    C7 S4 . 1.738(3) ?
    C8 N4 . 1.141(4) ?
    C9 N5 . 1.332(4) ?
    C9 C10 . 1.371(4) ?
    C9 H9A . 0.9300 ?
    C10 C11 . 1.353(5) ?
    C10 H10A . 0.9300 ?
    C11 C12 . 1.373(5) ?
    C11 H11A . 0.9300 ?
    C12 C13 . 1.361(4) ?
    C12 H12A . 0.9300 ?
    C13 N5 . 1.335(4) ?
    C13 H13A . 0.9300 ?
    C14 N5 . 1.482(3) ?
    C14 C15 . 1.503(4) ?
    C14 H14A . 0.9700 ?
    C14 H14B . 0.9700 ?
    C15 N6 . 1.479(3) ?
    C15 H15A . 0.9700 ?
    C15 H15B . 0.9700 ?
    C16 N6 . 1.333(3) ?
    C16 C17 . 1.357(4) ?
    C16 H16A . 0.9300 ?
    C17 C18 . 1.356(4) ?
    C17 H17A . 0.9300 ?
    C18 C19 . 1.361(4) ?
    C18 H18A . 0.9300 ?
    C19 C20 . 1.358(4) ?
    C19 H19A . 0.9300 ?
    C20 N6 . 1.332(4) ?
    C20 H20A . 0.9300 ?
    Cu1 S3 . 2.2554(8) ?
    Cu1 S1 . 2.2561(8) ?
    Cu1 S2 . 2.2571(8) ?
    Cu1 S4 . 2.2630(8) ?
loop_
    _geom_angle_atom_site_label_1
    _geom_angle_atom_site_label_2
    _geom_angle_atom_site_label_3
    _geom_angle_site_symmetry_1
    _geom_angle_site_symmetry_3
    _geom_angle
    _geom_angle_publ_flag
    C4 C1 C2 . . 120.1(2) ?
    C4 C1 S1 . . 123.3(2) ?
    C2 C1 S1 . . 116.5(2) ?
    N1 C2 C1 . . 176.5(3) ?
    N2 C3 C4 . . 177.2(3) ?
    C1 C4 C3 . . 120.8(2) ?
    C1 C4 S2 . . 122.9(2) ?
    C3 C4 S2 . . 116.3(2) ?
    C7 C5 C6 . . 119.5(2) ?
    C7 C5 S3 . . 124.0(2) ?
    C6 C5 S3 . . 116.5(2) ?
    N3 C6 C5 . . 177.7(4) ?
    C5 C7 C8 . . 121.6(2) ?
    C5 C7 S4 . . 122.7(2) ?
    C8 C7 S4 . . 115.7(2) ?
    N4 C8 C7 . . 177.6(3) ?
    N5 C9 C10 . . 119.9(3) ?
    N5 C9 H9A . . 120.0 ?
    C10 C9 H9A . . 120.0 ?
    C11 C10 C9 . . 119.9(3) ?
    C11 C10 H10A . . 120.1 ?
    C9 C10 H10A . . 120.1 ?
    C10 C11 C12 . . 119.3(3) ?
    C10 C11 H11A . . 120.4 ?
    C12 C11 H11A . . 120.4 ?
    C13 C12 C11 . . 119.6(3) ?
    C13 C12 H12A . . 120.2 ?
    C11 C12 H12A . . 120.2 ?
    N5 C13 C12 . . 120.2(3) ?
    N5 C13 H13A . . 119.9 ?
    C12 C13 H13A . . 119.9 ?
    N5 C14 C15 . . 108.6(2) ?
    N5 C14 H14A . . 110.0 ?
    C15 C14 H14A . . 110.0 ?
    N5 C14 H14B . . 110.0 ?
    C15 C14 H14B . . 110.0 ?
    H14A C14 H14B . . 108.4 ?
    N6 C15 C14 . . 111.5(2) ?
    N6 C15 H15A . . 109.3 ?
    C14 C15 H15A . . 109.3 ?
    N6 C15 H15B . . 109.3 ?
    C14 C15 H15B . . 109.3 ?
    H15A C15 H15B . . 108.0 ?
    N6 C16 C17 . . 120.2(3) ?
    N6 C16 H16A . . 119.9 ?
    C17 C16 H16A . . 119.9 ?
    C18 C17 C16 . . 119.7(3) ?
    C18 C17 H17A . . 120.1 ?
    C16 C17 H17A . . 120.1 ?
    C17 C18 C19 . . 119.9(3) ?
    C17 C18 H18A . . 120.1 ?
    C19 C18 H18A . . 120.1 ?
    C20 C19 C18 . . 118.7(3) ?
    C20 C19 H19A . . 120.6 ?
    C18 C19 H19A . . 120.6 ?
    N6 C20 C19 . . 121.1(3) ?
    N6 C20 H20A . . 119.4 ?
    C19 C20 H20A . . 119.4 ?
    S3 Cu1 S1 . . 97.08(3) ?
    S3 Cu1 S2 . . 153.90(4) ?
    S1 Cu1 S2 . . 92.15(3) ?
    S3 Cu1 S4 . . 92.28(3) ?
    S1 Cu1 S4 . . 152.11(4) ?
    S2 Cu1 S4 . . 90.80(3) ?
    C9 N5 C13 . . 121.1(2) ?
    C9 N5 C14 . . 119.0(2) ?
    C13 N5 C14 . . 119.9(2) ?
    C20 N6 C16 . . 120.3(2) ?
    C20 N6 C15 . . 119.3(2) ?
    C16 N6 C15 . . 120.2(2) ?
    C1 S1 Cu1 . . 100.72(10) ?
    C4 S2 Cu1 . . 100.81(9) ?
    C5 S3 Cu1 . . 100.54(9) ?
    C7 S4 Cu1 . . 100.40(10) ?
loop_
    _geom_torsion_atom_site_label_1
    _geom_torsion_atom_site_label_2
    _geom_torsion_atom_site_label_3
    _geom_torsion_atom_site_label_4
    _geom_torsion_site_symmetry_1
    _geom_torsion_site_symmetry_2
    _geom_torsion_site_symmetry_3
    _geom_torsion_site_symmetry_4
    _geom_torsion
    _geom_torsion_publ_flag
    C2 C1 C4 C3 . . . . -0.3(5) ?
    S1 C1 C4 C3 . . . . -176.6(3) ?
    C2 C1 C4 S2 . . . . 178.5(2) ?
    S1 C1 C4 S2 . . . . 2.1(4) ?
    C6 C5 C7 C8 . . . . 0.8(5) ?
    S3 C5 C7 C8 . . . . -176.3(2) ?
    C6 C5 C7 S4 . . . . 178.5(2) ?
    S3 C5 C7 S4 . . . . 1.4(4) ?
    N5 C9 C10 C11 . . . . 0.0(5) ?
    C9 C10 C11 C12 . . . . -0.8(5) ?
    C10 C11 C12 C13 . . . . 1.0(6) ?
    C11 C12 C13 N5 . . . . -0.5(5) ?
    N5 C14 C15 N6 . . . . 174.3(2) ?
    N6 C16 C17 C18 . . . . 0.4(6) ?
    C16 C17 C18 C19 . . . . 0.2(6) ?
    C17 C18 C19 C20 . . . . -0.8(6) ?
    C18 C19 C20 N6 . . . . 0.8(6) ?
    C10 C9 N5 C13 . . . . 0.5(5) ?
    C10 C9 N5 C14 . . . . 178.0(3) ?
    C12 C13 N5 C9 . . . . -0.3(5) ?
    C12 C13 N5 C14 . . . . -177.7(3) ?
    C15 C14 N5 C9 . . . . -83.5(3) ?
    C15 C14 N5 C13 . . . . 94.0(3) ?
    C19 C20 N6 C16 . . . . -0.2(5) ?
    C19 C20 N6 C15 . . . . -176.9(3) ?
    C17 C16 N6 C20 . . . . -0.4(5) ?
    C17 C16 N6 C15 . . . . 176.2(3) ?
    C14 C15 N6 C20 . . . . -67.1(4) ?
    C14 C15 N6 C16 . . . . 116.2(3) ?
    C4 C1 S1 Cu1 . . . . 1.0(3) ?
    C2 C1 S1 Cu1 . . . . -175.5(2) ?
    S3 Cu1 S1 C1 . . . . -158.09(11) ?
    S2 Cu1 S1 C1 . . . . -2.55(11) ?
    S4 Cu1 S1 C1 . . . . 93.23(12) ?
    C1 C4 S2 Cu1 . . . . -3.9(3) ?
    C3 C4 S2 Cu1 . . . . 174.9(2) ?
    S3 Cu1 S2 C4 . . . . 114.23(12) ?
    S1 Cu1 S2 C4 . . . . 3.32(11) ?
    S4 Cu1 S2 C4 . . . . -148.94(11) ?
    C7 C5 S3 Cu1 . . . . 1.0(3) ?
    C6 C5 S3 Cu1 . . . . -176.2(2) ?
    S1 Cu1 S3 C5 . . . . -155.81(11) ?
    S2 Cu1 S3 C5 . . . . 94.35(12) ?
    S4 Cu1 S3 C5 . . . . -2.14(11) ?
    C5 C7 S4 Cu1 . . . . -2.9(3) ?
    C8 C7 S4 Cu1 . . . . 174.9(2) ?
    S3 Cu1 S4 C7 . . . . 2.65(11) ?
    S1 Cu1 S4 C7 . . . . 112.46(11) ?
    S2 Cu1 S4 C7 . . . . -151.43(10) ?
loop_
    _geom_hbond_atom_site_label_D
    _geom_hbond_atom_site_label_H
    _geom_hbond_atom_site_label_A
    _geom_hbond_site_symmetry_A
    _geom_hbond_distance_DH
    _geom_hbond_distance_HA
    _geom_hbond_distance_DA
    _geom_hbond_angle_DHA
    C11 H11A N2 1_545 0.93 2.61 3.356(4) 137
    C14 H14A N4 2_656 0.97 2.60 3.341(4) 133
    C14 H14B N1 2_665 0.97 2.60 3.479(4) 151
    C15 H15B S1 . 0.97 2.83 3.769(3) 163
    C16 H16A N2 2_666 0.93 2.56 3.368(4) 146
    C17 H17A S2 2_666 0.93 2.82 3.743(3) 171
    C19 H19A N3 1_465 0.93 2.56 3.235(4) 129
    C20 H20A N1 2_665 0.93 2.52 3.422(4) 164
data_global
_journal_date_recd_electronic     2013-04-27
_journal_date_accepted     2013-05-07
_journal_name_full     'Acta Crystallographica, Section E'
_journal_year     2013
_journal_volume     69
_journal_issue      6
_journal_page_first     m312
_journal_page_last     m312
_journal_paper_category     QM
_journal_paper_doi     10.1107/S1600536813012439
_journal_coeditor_code     HY2624
_publ_contact_author_name     'Fang-Ming Wang'
_publ_contact_author_address
;
School of Biology and Chemistry Engineering
Jiangsu University of Science and Technology
Zhenjiang, Jiangsu 212003
People's Republic of China
;
_publ_contact_author_email     'wangfmzj@hotmail.com'
_publ_contact_author_fax     '+(86)-511-84401181'
_publ_contact_author_phone     '+(86)-511-84401181'
_publ_section_title
;
1,1'-(Ethane-1,2-diyl)dipyridinium
bis(1,2-dicyanoethene-1,2-dithiolato-\k^2^<i>S</i>,<i>S</i>')cuprate(II)
;
loop_
    _publ_author_name
    _publ_author_footnote
    _publ_author_address
    'Hu, Bing-Xiang' .
;
School of Biology and Chemistry Engineering
Jiangsu University of Science and Technology
Zhenjiang, Jiangsu 212003
People's Republic of China
;
    'Zhou, Chang-Xiao' .
;
School of Biology and Chemistry Engineering
Jiangsu University of Science and Technology
Zhenjiang, Jiangsu 212003
People's Republic of China
;
    'Liu, Yang-Mei' .
;
National Food Packaging Products Quality Supervision and Inspection Center
Jiangsu Provincial Supervising and Testing Research Institute
for Products Quality
Nanjing 210007
People's Republic of China
;
    'Chen, Li-Zhuang' .
;
School of Biology and Chemistry Engineering
Jiangsu University of Science and Technology
Zhenjiang, Jiangsu 212003
People's Republic of China
;
    'Wang, Fang-Ming' .
;
School of Biology and Chemistry Engineering
Jiangsu University of Science and Technology
Zhenjiang, Jiangsu 212003
People's Republic of China
;
