# Supplementary material for: 1,1′-(Ethane-1,2-di­yl)dipyridinium bis­(1,2-di­cyano­ethene-1,2-di­thiol­ato-κ2 S,S′)cuprate(II)
Source: Acta Crystallogr Sect E Struct Rep Online. 2013 May 11;69(Pt 6):m312. doi: 10.1107/S1600536813012439 (PMC3684877; doi:10.1107/S1600536813012439)
Supplement: Supplementary file 2 [file e-69-0m312-Isup2.hkl]

# 
# h,k,l, Fc-squared, Fo-squared, sigma(Fo-squared) and status flag 
# 
data_I
_shelx_title ' 11 in P-1                   New: P-1' 
_shelx_refln_list_code          4 
_shelx_F_calc_maximum      242.63 
_exptl_crystal_F_000       537.87 
_reflns_d_resolution_high  0.8409 
 
loop_ 
 _symmetry_equiv_pos_as_xyz 
 'x, y, z' 
 '-x, -y, -z' 
 
_cell_length_a     7.7598 
_cell_length_b    12.3811 
_cell_length_c    12.6572 
_cell_angle_alpha  77.676 
_cell_angle_beta   72.791 
_cell_angle_gamma  84.122 
 
_shelx_F_squared_multiplier     1.000 
 
loop_ 
 _refln_index_h 
 _refln_index_k 
 _refln_index_l 
 _refln_F_squared_calc 
 _refln_F_squared_meas 
 _refln_F_squared_sigma 
 _refln_observed_status 
   1   0   0     4133.00     4814.66     45.02 o 
   2   0   0     5620.39     6180.19     61.22 o 
   3   0   0     1778.87     1788.53     35.30 o 
   4   0   0      949.37      934.11     29.15 o 
   5   0   0       22.20       25.59      8.10 o 
   7   0   0        4.06        3.56      5.83 o 
   8   0   0        2.35        3.89      8.75 o 
  -7   1   0        1.78        0.00      7.45 o 
  -6   1   0       31.25       46.96     11.66 o 
  -5   1   0     1147.42     1189.33     38.87 o 
  -4   1   0     1521.65     1538.16     39.51 o 
  -3   1   0       12.24       17.81      5.18 o 
  -2   1   0       45.23       37.25      5.51 o 
  -1   1   0      574.21      570.45     32.39 o 
   1   1   0     2477.70     2761.91    207.94 o 
   2   1   0    58869.71    57504.83    356.61 o 
   3   1   0       67.96       52.47      6.48 o 
   4   1   0     3931.66     3795.37     58.30 o 
   5   1   0      579.56      563.57     24.94 o 
   6   1   0      515.43      583.01     28.18 o 
   7   1   0      169.65      179.44     20.08 o 
   8   1   0       25.44       31.09     11.98 o 
  -7   2   0       55.59       55.39     14.58 o 
  -6   2   0      177.51      194.01     19.76 o 
  -5   2   0      949.90      993.38     37.25 o 
  -4   2   0     1043.72     1025.12     34.01 o 
  -3   2   0     3969.68     4043.80     62.19 o 
  -2   2   0     1470.29     1465.47     64.94 o 
  -1   2   0     1376.73     1418.93     12.76 o 
   0   2   0     1233.92     1249.33     38.06 o 
   1   2   0     1507.91     1591.72    193.53 o 
   2   2   0     6873.23     7262.94    790.62 o 
   3   2   0        9.21        8.84      2.80 o 
   4   2   0     3514.73     3474.29    312.88 o 
   5   2   0      403.65      382.56     30.77 o 
   6   2   0      116.58      112.50     10.70 o 
   7   2   0      229.17      242.27     23.32 o 
   8   2   0      233.72      241.95     24.62 o 
  -8   3   0       22.28       27.53     12.31 o 
  -7   3   0       42.60       68.99     16.19 o 
  -6   3   0       39.09       33.68     11.98 o 
  -5   3   0       28.11       32.52      6.22 o 
  -4   3   0     1409.24     1278.88     98.14 o 
  -3   3   0     3425.86     3326.16    199.52 o 
  -2   3   0      121.84      122.63      4.80 o 
  -1   3   0      410.40      496.06     10.50 o 
   0   3   0        8.34        8.98      1.94 o 
   1   3   0      801.66      856.49     70.77 o 
   2   3   0      348.10      431.60     62.19 o 
   3   3   0     1669.32     1659.45    198.71 o 
   4   3   0     6073.40     6503.93    753.54 o 
   5   3   0      155.11      157.58     10.12 o 
   6   3   0     1255.87     1067.87     44.37 o 
   7   3   0      258.84      236.44     23.97 o 
   8   3   0        3.31       11.98      8.42 o 
  -8   4   0      134.26      176.20     24.62 o 
  -7   4   0        0.05        1.94      7.77 o 
  -6   4   0      291.96      300.57     25.26 o 
  -5   4   0      539.95      583.65     31.42 o 
  -4   4   0      429.31      413.20     20.73 o 
  -3   4   0      597.38      637.78     20.01 o 
  -2   4   0      345.91      359.30      8.52 o 
  -1   4   0        2.14        3.85      1.94 o 
   0   4   0     2870.88     3273.96     50.20 o 
   1   4   0       52.02       48.90      4.20 o 
   2   4   0      404.63      418.21     60.73 o 
   3   4   0       57.29       66.10      5.63 o 
   4   4   0      133.68      136.75     21.21 o 
   5   4   0      609.64      523.09     29.47 o 
   6   4   0      704.75      604.06     34.66 o 
   7   4   0      263.51      267.54     25.59 o 
   8   4   0      303.80      275.31     26.56 o 
  -8   5   0      130.68      175.23     25.91 o 
  -7   5   0      667.74      756.94     43.40 o 
  -6   5   0      181.68      176.52     21.05 o 
  -5   5   0      519.00      491.67     30.45 o 
  -4   5   0     1776.39     1767.93     30.20 o 
  -3   5   0      615.12      587.45     14.71 o 
  -2   5   0     1960.20     2041.84     29.16 o 
  -1   5   0      196.36      207.19      8.99 o 
   0   5   0      190.92      193.31      9.39 o 
   1   5   0      442.48      465.01     12.87 o 
   2   5   0       62.50       80.54      6.15 o 
   3   5   0     1403.97     1537.71    192.72 o 
   4   5   0       42.67       45.93      5.99 o 
   5   5   0      260.11      231.26     20.73 o 
   6   5   0        7.02        7.45      7.13 o 
   7   5   0        2.27        0.00      7.45 o 
   8   5   0       25.03       17.81      8.42 o 
  -7   6   0       68.25       77.73     18.14 o 
  -6   6   0       88.00      114.98     19.76 o 
  -5   6   0      706.67      696.37     36.92 o 
  -4   6   0      329.94      318.98     14.93 o 
  -3   6   0      225.43      230.97      8.73 o 
  -2   6   0     1503.70     1478.96     27.48 o 
  -1   6   0      484.30      416.12     13.79 o 
   0   6   0     1747.17     1770.44     31.42 o 
   1   6   0       56.19       64.18      5.90 o 
   2   6   0      894.71      917.23     55.39 o 
   3   6   0     2504.13     2784.68    262.03 o 
   4   6   0      102.96       86.16     13.93 o 
   5   6   0      123.70      103.97     16.52 o 
   6   6   0        5.46        5.18      6.80 o 
   7   6   0       24.68       19.76      9.39 o 
   8   6   0        4.42        5.51      5.51 o 
  -7   7   0       67.52       88.10     20.41 o 
  -6   7   0      696.61      681.15     41.13 o 
  -5   7   0      452.59      440.17     31.42 o 
  -4   7   0       76.39       85.08      9.57 o 
  -3   7   0     2547.82     2584.67    112.55 o 
  -2   7   0     3897.85     4024.61     58.95 o 
  -1   7   0      162.67      149.09      9.59 o 
   0   7   0     1152.20     1094.48     23.64 o 
   1   7   0     1579.80     1573.35     28.17 o 
   2   7   0      496.40      496.50     15.79 o 
   3   7   0      847.03      948.45    103.81 o 
   4   7   0      888.07      724.22     35.63 o 
   5   7   0      497.19      467.38     31.09 o 
   6   7   0       32.53       27.21     11.98 o 
   7   7   0        6.67       11.66      7.77 o 
  -7   8   0       14.77       18.79     14.25 o 
  -6   8   0        3.47        0.32      8.42 o 
  -5   8   0       38.82       57.33     15.87 o 
  -4   8   0     1594.90     1583.83     56.36 o 
  -3   8   0      444.74      450.42     23.32 o 
  -2   8   0     1593.64     1562.15     32.28 o 
  -1   8   0     5443.06     5626.40     87.13 o 
   0   8   0     5163.41     5351.40    150.29 o 
   1   8   0       93.07       95.81      8.44 o 
   2   8   0      648.52      608.70     18.75 o 
   3   8   0      346.85      331.67     23.97 o 
   4   8   0       63.49       64.78     14.58 o 
   5   8   0       99.51       92.96     17.49 o 
   6   8   0       61.82       62.51     15.55 o 
   7   8   0        1.50        7.13      5.83 o 
  -6   9   0       90.70       98.46     21.70 o 
  -5   9   0        6.79        0.00      6.15 o 
  -4   9   0       21.89       21.38     10.04 o 
  -3   9   0        2.61        6.80      7.13 o 
  -2   9   0      384.27      396.77     17.52 o 
  -1   9   0      107.27      113.48     10.37 o 
   0   9   0     2328.39     2360.83     50.85 o 
   1   9   0     2661.60     2707.99     87.13 o 
   2   9   0     1494.18     1501.37     60.73 o 
   3   9   0       53.34       50.20     12.96 o 
   4   9   0      207.05      204.05     21.70 o 
   5   9   0      274.78      252.96     24.94 o 
   6   9   0      183.40      186.56     25.59 o 
   7   9   0       34.22       43.73     12.63 o 
  -6  10   0       50.98       33.36     15.55 o 
  -5  10   0      308.37      323.57     28.83 o 
  -4  10   0      187.57      206.97     22.67 o 
  -3  10   0        1.10        1.62      5.83 o 
  -2  10   0      161.07      149.74     12.08 o 
  -1  10   0      108.87      103.52     12.15 o 
   0  10   0      105.61      103.68     10.53 o 
   1  10   0      671.64      690.94     42.43 o 
   2  10   0        6.24        9.07      7.77 o 
   3  10   0      409.23      402.27     29.15 o 
   4  10   0      235.50      213.12     22.67 o 
   5  10   0        4.58       10.04      8.75 o 
   6  10   0      109.69       96.52     21.05 o 
  -5  11   0      269.15      289.56     27.21 o 
  -4  11   0      190.14      173.28     21.38 o 
  -3  11   0      153.61      125.99     20.08 o 
  -2  11   0       25.03       26.24     10.69 o 
  -1  11   0       11.45       16.68      6.64 o 
   0  11   0      491.69      450.82     20.24 o 
   1  11   0       57.90       63.23      9.31 o 
   2  11   0      140.80      145.75     20.08 o 
   3  11   0     1114.55     1055.24     48.58 o 
   4  11   0      179.16      198.22     22.67 o 
   5  11   0      206.69      219.28     26.24 o 
  -4  12   0       95.94      106.24     20.08 o 
  -3  12   0      196.53      232.55     24.29 o 
  -2  12   0        0.85        0.65      7.13 o 
  -1  12   0        2.06        1.94      6.80 o 
   0  12   0       31.58       36.17      8.53 o 
   1  12   0       95.04       98.46     17.81 o 
   2  12   0        0.84        0.00      6.80 o 
   3  12   0      266.49      307.37     27.85 o 
   4  12   0      182.38      200.81     24.62 o 
   5  12   0       76.57       83.56     20.41 o 
  -3  13   0       35.20       55.06     13.60 o 
  -2  13   0        6.68        4.21      7.13 o 
  -1  13   0       12.60        6.15      8.10 o 
   1  13   0       28.86       37.57     13.28 o 
   2  13   0       73.74       75.79     17.17 o 
   3  13   0       62.20       53.44     16.19 o 
   4  13   0       63.17       63.81     18.46 o 
   1  14   0       76.19      105.59     20.08 o 
   2  14   0      165.63      189.15     25.59 o 
   1 -14   1        5.52       16.19      8.42 o 
  -3 -13   1      116.51      126.97     22.35 o 
  -2 -13   1      175.46      204.05     23.32 o 
  -1 -13   1       31.85       22.35     12.96 o 
   1 -13   1        7.56        5.51      7.77 o 
   2 -13   1       15.64       16.84      9.39 o 
   3 -13   1        6.70       11.66      8.10 o 
  -4 -12   1       46.58       46.64     15.87 o 
  -3 -12   1       55.35       59.27     15.87 o 
  -2 -12   1       23.71       34.33     12.31 o 
  -1 -12   1      391.71      458.96     31.42 o 
   0 -12   1       19.18       21.05     10.36 o 
   1 -12   1        8.43       12.31      9.07 o 
   2 -12   1        0.85        4.21      7.45 o 
   3 -12   1        7.97       18.46     10.04 o 
   4 -12   1       96.01       92.31     18.46 o 
  -5 -11   1       77.70       86.48     20.41 o 
  -4 -11   1      459.39      399.04     32.07 o 
  -3 -11   1      201.22      201.14     22.67 o 
  -2 -11   1      483.08      435.64     30.77 o 
  -1 -11   1      499.25      508.34     21.60 o 
   0 -11   1       72.71       64.09      9.84 o 
   1 -11   1      180.01      165.19     19.43 o 
   2 -11   1        1.75        4.86      7.77 o 
   3 -11   1        2.92        6.80      7.77 o 
   4 -11   1       70.77       77.09     16.84 o 
   5 -11   1      281.03      326.16     29.15 o 
  -6 -10   1      246.31      240.98     27.85 o 
  -5 -10   1      340.69      334.26     30.45 o 
  -4 -10   1       19.97       13.93     10.36 o 
  -3 -10   1      531.17      557.09     34.33 o 
  -2 -10   1      830.32      817.83     39.19 o 
  -1 -10   1       81.11       98.69     10.63 o 
   0 -10   1       70.07       63.85      9.16 o 
   1 -10   1       57.65       63.43      9.04 o 
   2 -10   1      264.61      217.66     21.70 o 
   3 -10   1       72.79       76.11     16.52 o 
   4 -10   1       64.80       76.11     16.84 o 
   5 -10   1       57.72       41.78     12.31 o 
   6 -10   1      158.94      185.27     28.18 o 
  -6  -9   1       27.03       22.02     12.31 o 
  -5  -9   1       48.02       49.23     14.58 o 
  -4  -9   1      415.61      392.56     29.47 o 
  -3  -9   1      335.88      327.13     25.59 o 
  -2  -9   1        2.13        0.00      3.41 o 
  -1  -9   1      379.93      371.78     16.60 o 
   0  -9   1     2575.22     2678.28     55.22 o 
   1  -9   1      747.18      754.63     29.47 o 
   2  -9   1      345.86      332.05     17.81 o 
   3  -9   1        0.64        0.65      6.80 o 
   4  -9   1      257.29      267.21     24.94 o 
   5  -9   1      221.31      230.94     24.94 o 
   6  -9   1       59.57       55.06     17.81 o 
  -7  -8   1      112.30       92.63     18.79 o 
  -6  -8   1      158.67      141.22     22.35 o 
  -5  -8   1      133.15      111.42     18.79 o 
  -4  -8   1      135.29      110.45     17.81 o 
  -3  -8   1       68.89       45.34     11.98 o 
  -2  -8   1      334.96      330.60     18.30 o 
  -1  -8   1     1199.67     1149.19     36.76 o 
   0  -8   1      266.24      273.68     16.19 o 
   1  -8   1      368.15      365.41     15.31 o 
   2  -8   1     5258.89     5466.34    248.10 o 
   3  -8   1      656.05      652.00     34.01 o 
   4  -8   1      119.66      107.21     17.81 o 
   5  -8   1      177.88      158.71     22.35 o 
   6  -8   1      472.22      472.56     35.95 o 
   7  -8   1       94.83      122.43     23.64 o 
  -7  -7   1       31.50       51.17     14.25 o 
  -6  -7   1       31.64       32.71     11.98 o 
  -5  -7   1       12.41       13.28      9.07 o 
  -4  -7   1      132.00       81.94     14.90 o 
  -3  -7   1      765.22      730.62    142.67 o 
  -2  -7   1     1442.23     1396.10    151.10 o 
  -1  -7   1      154.12      153.77     17.81 o 
   0  -7   1     3104.41     3074.88     42.11 o 
   1  -7   1     4092.34     4233.47     48.83 o 
   2  -7   1      553.69      531.77     17.28 o 
   3  -7   1      400.32      389.77     15.56 o 
   4  -7   1     1471.80     1395.00     50.85 o 
   5  -7   1       10.93       14.25     10.36 o 
   6  -7   1      266.66      269.48     26.88 o 
   7  -7   1       14.37       11.34     11.34 o 
  -7  -6   1       40.49       27.21     11.01 o 
  -6  -6   1       11.11       14.25      9.07 o 
  -5  -6   1       23.78       20.41      9.72 o 
  -4  -6   1       88.68       58.95     12.96 o 
  -3  -6   1       19.70       23.05      4.98 o 
  -2  -6   1      455.11      432.81     58.79 o 
  -1  -6   1     1068.10     1036.74     77.25 o 
   0  -6   1      253.16      243.83     13.28 o 
   1  -6   1      708.33      696.16     17.56 o 
   2  -6   1     5651.44     5798.80    127.29 o 
   3  -6   1     1109.58     1076.10     21.94 o 
   4  -6   1      203.29      181.38     18.79 o 
   5  -6   1       33.25       31.74     11.66 o 
   6  -6   1      140.32      122.43     20.41 o 
   7  -6   1       19.10       27.21     12.96 o 
  -8  -5   1        3.29        6.80      5.18 o 
  -7  -5   1       46.82       42.11     12.63 o 
  -6  -5   1        0.11        0.65      6.15 o 
  -5  -5   1        9.87        7.13      6.48 o 
  -4  -5   1      292.04      279.82     55.06 o 
  -3  -5   1     1535.37     1654.43    246.16 o 
  -2  -5   1      918.33      974.89    111.42 o 
  -1  -5   1       43.26       42.63      4.92 o 
   0  -5   1      414.54      432.66     23.00 o 
   1  -5   1       42.87       67.47      5.60 o 
   2  -5   1       46.09       54.95      4.31 o 
   3  -5   1       37.59       56.14      5.67 o 
   4  -5   1      749.50      760.67     20.77 o 
   5  -5   1      224.92      223.49     21.38 o 
   6  -5   1      213.04      213.77     22.67 o 
   7  -5   1        0.63        1.62      8.10 o 
   8  -5   1      132.49      170.69     25.26 o 
  -8  -4   1       98.43      114.33     20.08 o 
  -7  -4   1      143.51      134.42     21.05 o 
  -6  -4   1       72.98       72.55     15.87 o 
  -5  -4   1       90.08       86.67      9.72 o 
  -4  -4   1      364.56      363.54     33.36 o 
  -3  -4   1     3192.12     3328.37    468.51 o 
  -2  -4   1     2949.67     3086.30    368.91 o 
  -1  -4   1      478.77      513.38     55.22 o 
   0  -4   1       17.56       26.19     11.01 o 
   1  -4   1      369.53      371.32     10.58 o 
   2  -4   1      103.95      101.14      4.88 o 
   3  -4   1      424.51      413.13     12.71 o 
   4  -4   1      362.46      350.92     14.01 o 
   5  -4   1      234.28      243.28     13.15 o 
   6  -4   1      102.69      122.11     18.14 o 
   7  -4   1      273.90      300.57     26.56 o 
   8  -4   1       40.57       54.41     16.19 o 
  -8  -3   1      324.44      296.36     27.53 o 
  -7  -3   1      317.36      280.81     26.56 o 
  -6  -3   1      457.51      393.85     28.50 o 
  -5  -3   1     1029.67     1019.43    114.50 o 
  -4  -3   1      315.80      330.98     34.82 o 
  -3  -3   1       46.61       46.01      5.44 o 
  -2  -3   1     1753.51     1799.72    235.96 o 
  -1  -3   1     3519.69     3863.44    380.90 o 
   0  -3   1      774.87      709.23     56.20 o 
   1  -3   1      545.77      612.33      9.53 o 
   2  -3   1       10.34       12.59      2.08 o 
   3  -3   1      758.96      725.61     33.68 o 
   4  -3   1      293.23      270.22     12.06 o 
   5  -3   1     1432.27     1398.70     72.39 o 
   6  -3   1      459.47      438.51     42.43 o 
   7  -3   1       69.48       93.93     17.49 o 
   8  -3   1       31.82       66.72     16.84 o 
  -8  -2   1        7.93       18.46      9.07 o 
  -7  -2   1      455.90      452.80     32.39 o 
  -6  -2   1     1365.52     1404.33     66.07 o 
  -5  -2   1      450.76      433.04     22.67 o 
  -4  -2   1     2647.18     2868.72     52.47 o 
  -3  -2   1     4286.55     4529.31     59.92 o 
  -2  -2   1     1520.26     1635.33     29.80 o 
  -1  -2   1        4.48        4.86      1.71 o 
   0  -2   1       52.21       60.56     12.15 o 
   1  -2   1      521.62      495.71     11.56 o 
   2  -2   1      881.66      829.22     16.36 o 
   3  -2   1      152.99      142.76     12.79 o 
   4  -2   1        7.39        9.75      3.50 o 
   5  -2   1     1742.52     1661.00    127.61 o 
   6  -2   1      646.28      641.24     57.33 o 
   7  -2   1      131.62      132.79     12.87 o 
   8  -2   1       27.70       41.78     14.25 o 
  -8  -1   1      129.39      148.34     22.35 o 
  -6  -1   1       14.17       28.18      9.39 o 
  -5  -1   1      628.12      674.34     28.83 o 
  -4  -1   1     1205.01     1157.27     33.68 o 
  -3  -1   1       36.65       33.04      6.15 o 
  -2  -1   1     2986.98     3236.33     43.73 o 
  -1  -1   1     4915.21     5768.85     54.74 o 
   0  -1   1    10474.46    11824.99     91.34 o 
   1  -1   1       93.69       80.83      5.99 o 
   2  -1   1       25.31       27.51      3.09 o 
   3  -1   1      759.98      683.74     22.35 o 
   4  -1   1      839.91      831.11     28.18 o 
   5  -1   1       60.73       64.45     10.69 o 
   6  -1   1       91.57       96.84     14.58 o 
   7  -1   1      328.44      339.12     26.56 o 
  -7   0   1      126.29      151.58     18.79 o 
  -6   0   1      380.23      332.96     23.32 o 
  -5   0   1      386.07      374.10     22.35 o 
  -4   0   1      595.49      648.11     25.59 o 
  -3   0   1      350.09      300.90     15.55 o 
  -2   0   1     6558.08     6564.33     68.34 o 
  -1   0   1      597.54      710.94     15.87 o 
   0   0   1      958.71      956.80     13.12 o 
   1   0   1     2918.46     3152.60    286.00 o 
   2   0   1    15860.42    17557.56    127.29 o 
   3   0   1      546.14      498.15     17.49 o 
   4   0   1      582.12      551.91     21.38 o 
   5   0   1      449.13      486.49     23.00 o 
   6   0   1      285.39      341.38     22.35 o 
   7   0   1      106.21      115.97     13.12 o 
   8   0   1       17.55       21.38     10.69 o 
  -7   1   1       27.69       32.71     11.34 o 
  -6   1   1       35.93       28.18      9.72 o 
  -5   1   1      153.25      156.76     16.19 o 
  -4   1   1     1758.46     1823.51     45.02 o 
  -3   1   1     1450.30     1416.71     34.98 o 
  -2   1   1      152.23      145.75      9.72 o 
  -1   1   1     2607.22     2698.02     89.07 o 
   0   1   1    10164.58    11040.91    203.57 o 
   1   1   1      280.55      309.96      9.39 o 
   2   1   1     2512.45     2718.39    212.47 o 
   3   1   1     1950.36     2017.53    192.55 o 
   4   1   1     1497.39     1521.00    143.16 o 
   5   1   1        1.09        3.85      3.27 o 
   6   1   1      331.75      319.83     15.09 o 
   7   1   1      104.15      118.54     17.17 o 
   8   1   1      124.97      150.93     21.38 o 
  -8   2   1       16.69       22.67      9.39 o 
  -6   2   1        2.73        3.24      7.13 o 
  -5   2   1      137.92      155.79     15.87 o 
  -4   2   1       17.67       23.32      7.45 o 
  -3   2   1      371.68      348.51     18.14 o 
  -2   2   1     3998.98     4083.96     56.68 o 
  -1   2   1      582.62      597.00     11.78 o 
   0   2   1      260.57      258.04      6.27 o 
   1   2   1     2207.21     2159.71     31.42 o 
   2   2   1      248.55      219.63     11.82 o 
   3   2   1      836.29      843.33     76.44 o 
   4   2   1      310.12      266.54     15.55 o 
   5   2   1      153.14      154.58     10.36 o 
   6   2   1       76.91       63.16     12.63 o 
   7   2   1       29.93       38.87     12.31 o 
   8   2   1        6.54        9.72      9.07 o 
  -8   3   1        7.52        3.24      7.45 o 
  -7   3   1       65.59       77.09     17.49 o 
  -6   3   1      159.93      154.82     20.08 o 
  -5   3   1      183.32      142.19     16.19 o 
  -4   3   1      666.19      649.73     29.15 o 
  -3   3   1      144.56      138.30     12.31 o 
  -2   3   1      211.45      199.39      8.66 o 
  -1   3   1      145.35      127.89     20.73 o 
   0   3   1     1454.53     1493.14     32.23 o 
   1   3   1      145.66      140.29      9.88 o 
   2   3   1       83.26       78.87      4.21 o 
   3   3   1     1776.63     1854.10    215.55 o 
   4   3   1      623.91      622.43     65.91 o 
   5   3   1      716.84      746.43     55.71 o 
   6   3   1      356.61      282.11     22.35 o 
   7   3   1      281.98      285.67     24.94 o 
   8   3   1      156.47      176.85     21.05 o 
  -8   4   1      124.14      192.07     26.56 o 
  -7   4   1      575.63      622.52     38.87 o 
  -6   4   1       21.11       33.68     12.31 o 
  -5   4   1      599.01      573.29     31.74 o 
  -4   4   1     1555.00     1503.81     76.28 o 
  -3   4   1     1119.90     1067.45     22.70 o 
  -2   4   1      294.46      282.88      7.10 o 
  -1   4   1       49.12       49.68      4.79 o 
   0   4   1       71.28       81.03      5.51 o 
   1   4   1      178.83      206.12      8.42 o 
   2   4   1      287.29      259.53     29.96 o 
   3   4   1     1069.84     1168.38    104.94 o 
   4   4   1       11.10       14.39      3.48 o 
   5   4   1      570.52      514.34     28.18 o 
   6   4   1      322.57      295.71     23.97 o 
   7   4   1       47.25       58.30     14.90 o 
   8   4   1        0.23        0.00      6.15 o 
  -7   5   1      107.71      126.97     21.38 o 
  -6   5   1      509.08      510.78     33.36 o 
  -5   5   1     1220.75     1172.17     46.64 o 
  -4   5   1       11.90        8.10      7.13 o 
  -3   5   1     5802.43     6308.35     65.86 o 
  -2   5   1      949.35      853.02     15.52 o 
  -1   5   1       27.36       18.08      3.87 o 
   0   5   1      758.63      740.84     29.80 o 
   1   5   1      434.72      484.49     20.08 o 
   2   5   1        2.14        2.27      2.27 o 
   3   5   1     1893.43     2076.72    205.19 o 
   4   5   1     1460.01     1298.48     42.43 o 
   5   5   1      541.40      463.17     27.85 o 
   6   5   1       13.85       11.34      8.75 o 
   7   5   1      196.49      185.27     21.05 o 
   8   5   1       31.45       38.87     13.28 o 
  -7   6   1      661.29      758.56     45.34 o 
  -6   6   1      419.64      436.28     32.39 o 
  -5   6   1      388.30      380.90     27.85 o 
  -4   6   1      900.47      889.78     34.82 o 
  -3   6   1      583.00      569.40     18.91 o 
  -2   6   1      101.07      118.96      8.62 o 
  -1   6   1     2402.74     2660.09     36.27 o 
   0   6   1       23.21       23.35      4.23 o 
   1   6   1       42.02       32.96      4.70 o 
   2   6   1      348.72      333.45     14.74 o 
   3   6   1       52.38       52.98      5.25 o 
   4   6   1      724.04      692.16     32.71 o 
   5   6   1     1672.62     1495.09     51.82 o 
   6   6   1      260.60      229.64     22.67 o 
   7   6   1        1.30        0.00      6.80 o 
   8   6   1       27.19       45.02     12.96 o 
  -7   7   1        5.57       28.18     14.25 o 
  -6   7   1       53.46       79.68     17.81 o 
  -5   7   1      654.30      615.72     36.60 o 
  -4   7   1      488.62      475.34     32.55 o 
  -3   7   1       24.94       32.68      6.30 o 
  -2   7   1     1278.87     1300.47     31.42 o 
  -1   7   1     3719.31     3768.28     46.71 o 
   0   7   1     2463.06     2504.01     36.15 o 
   1   7   1        0.80        0.93      2.33 o 
   2   7   1      162.20      149.04     18.46 o 
   3   7   1      389.68      368.27     23.32 o 
   4   7   1       50.17       28.18      9.72 o 
   5   7   1      166.15      159.68     18.79 o 
   6   7   1      119.15      109.48     18.79 o 
   7   7   1       69.97       75.79     17.17 o 
   8   7   1       13.85       20.73      8.75 o 
  -6   8   1       58.99       54.74     16.52 o 
  -5   8   1      137.99      107.21     19.76 o 
  -4   8   1      211.67      184.71     13.42 o 
  -3   8   1      737.89      737.70     23.89 o 
  -2   8   1     1418.27     1487.14     31.98 o 
  -1   8   1        7.18        7.83      4.23 o 
   0   8   1     3617.24     3684.46     47.72 o 
   1   8   1     6551.61     6977.84    146.72 o 
   2   8   1      441.52      419.84     15.09 o 
   3   8   1      289.28      277.58     21.70 o 
   4   8   1      275.75      242.92     22.02 o 
   5   8   1       75.64       68.34     15.55 o 
   6   8   1       29.49       32.07     11.66 o 
   7   8   1       12.31       26.24     11.01 o 
  -6   9   1       29.16       23.97     13.93 o 
  -5   9   1       93.02      129.56     20.73 o 
  -4   9   1      845.94      853.13     43.40 o 
  -3   9   1      763.02      749.27     26.56 o 
  -2   9   1       16.91       16.54      5.58 o 
  -1   9   1     1553.52     1617.03     34.10 o 
   0   9   1     1222.50     1201.20     28.62 o 
   1   9   1       34.64       33.05      6.38 o 
   2   9   1     1348.66     1268.36     45.34 o 
   3   9   1     1035.49      973.94     42.11 o 
   4   9   1        8.72        4.86      6.80 o 
   5   9   1       51.87       51.17     14.58 o 
   6   9   1       22.64       27.85     11.01 o 
   7   9   1       35.31       36.28     11.66 o 
  -5  10   1        2.30        6.80      5.83 o 
  -4  10   1      319.40      327.78     28.18 o 
  -3  10   1      365.74      336.52     26.88 o 
  -2  10   1      163.11      167.25     13.03 o 
  -1  10   1       77.87       69.99      9.38 o 
   0  10   1      314.82      325.36     16.14 o 
   1  10   1      949.29      950.67     26.42 o 
   2  10   1      279.80      272.07     22.67 o 
   3  10   1       35.48       43.08     12.63 o 
   4  10   1       60.11       67.69     15.55 o 
   5  10   1      159.00      124.37     20.73 o 
   6  10   1        5.68       12.63     11.01 o 
  -5  11   1        8.33        6.48      5.51 o 
  -4  11   1        2.00       10.36      8.10 o 
  -3  11   1        1.77        0.00      5.51 o 
  -2  11   1      216.02      227.07     15.69 o 
  -1  11   1       65.94       61.87      9.73 o 
   0  11   1      299.93      266.38     15.57 o 
   1  11   1       27.61       16.52      9.39 o 
   2  11   1        1.41        1.30      6.48 o 
   3  11   1      316.78      293.45     26.56 o 
   4  11   1      238.26      242.92     25.26 o 
   5  11   1       67.66       78.06     18.46 o 
   6  11   1       16.03       19.43     12.96 o 
  -4  12   1      287.21      389.97     31.74 o 
  -3  12   1       26.04       37.57     12.63 o 
  -2  12   1        1.72        1.62      6.80 o 
  -1  12   1        1.06        0.00      4.66 o 
   0  12   1        9.31       13.06      6.36 o 
   1  12   1      102.01      118.22     18.79 o 
   2  12   1        4.17        2.27      7.77 o 
   3  12   1       35.43       31.09     12.63 o 
   4  12   1        2.15        8.10     10.04 o 
   5  12   1      197.05      194.98     27.21 o 
  -3  13   1      713.42      711.59     43.08 o 
  -2  13   1      165.56      171.02     20.73 o 
  -1  13   1        4.37        0.00      7.13 o 
   0  13   1        0.13        0.00      7.45 o 
   1  13   1        8.89       15.22     10.04 o 
   2  13   1      100.60       99.76     19.11 o 
   3  13   1      149.32      159.68     23.64 o 
   4  13   1       17.41       22.67     13.28 o 
   1  14   1        2.93        5.51      9.72 o 
   2  14   1        0.50        4.21      9.07 o 
  -2 -13   2      230.24      211.18     24.29 o 
   0 -13   2      171.16      158.71     19.76 o 
   1 -13   2       41.57       52.79     14.58 o 
   2 -13   2      177.04      179.44     21.70 o 
  -4 -12   2        0.84        0.00      9.07 o 
  -3 -12   2      169.86      179.11     24.29 o 
  -2 -12   2       26.17       24.62     11.98 o 
  -1 -12   2      172.79      208.26     23.32 o 
   0 -12   2      594.82      650.05     37.57 o 
   1 -12   2      212.39      210.21     23.32 o 
   2 -12   2       41.35       46.96     13.28 o 
   3 -12   2      479.16      507.54     36.28 o 
   4 -12   2      189.56      213.12     23.64 o 
  -5 -11   2      132.02      125.67     23.32 o 
  -4 -11   2       67.68       63.81     17.17 o 
  -3 -11   2       19.67       12.63      9.72 o 
  -2 -11   2      226.65      211.50     22.35 o 
  -1 -11   2     1319.67     1328.86     52.63 o 
   0 -11   2        0.44        1.30      6.80 o 
   1 -11   2      125.81      140.57     19.76 o 
   2 -11   2      232.15      229.32     23.64 o 
   3 -11   2       43.48       45.67     14.25 o 
   4 -11   2       10.75       15.22      8.42 o 
   5 -11   2      100.13       91.66     19.11 o 
  -5 -10   2      125.62      123.73     22.02 o 
  -4 -10   2      315.62      286.97     27.21 o 
  -3 -10   2       13.92       14.58      8.42 o 
  -2 -10   2      869.83      836.29     40.16 o 
  -1 -10   2      734.26      703.89     24.27 o 
   0 -10   2      121.35      125.48     10.83 o 
   1 -10   2      948.86      907.87     41.13 o 
   2 -10   2        1.15        0.00      5.51 o 
   3 -10   2       67.81       65.43     15.87 o 
   4 -10   2      286.73      283.73     26.56 o 
   5 -10   2      344.90      317.41     28.83 o 
   6 -10   2       50.68       47.94     18.46 o 
  -6  -9   2      188.66      213.12     28.18 o 
  -5  -9   2      266.22      216.36     24.29 o 
  -4  -9   2       32.15       25.26     11.66 o 
  -3  -9   2      124.30      113.04     17.81 o 
  -2  -9   2      174.07      179.86     12.48 o 
  -1  -9   2      109.41      120.74     10.17 o 
   0  -9   2       57.20       54.93      8.13 o 
   1  -9   2        2.37        6.80      4.00 o 
   2  -9   2        6.07        7.77      6.80 o 
   3  -9   2      348.83      351.75     27.21 o 
   4  -9   2       31.09       24.94     11.01 o 
   5  -9   2       78.74       80.33     18.14 o 
   6  -9   2      491.50      483.90     37.90 o 
  -6  -8   2       25.01       25.91     11.98 o 
  -5  -8   2      435.88      409.40     31.74 o 
  -4  -8   2      624.77      610.54     35.95 o 
  -3  -8   2      231.84      223.93     17.65 o 
  -2  -8   2       91.89       91.49     16.03 o 
  -1  -8   2      175.79      178.81     11.45 o 
   0  -8   2     1812.19     1837.48     42.11 o 
   1  -8   2      204.34      193.76     11.20 o 
   2  -8   2      805.53      764.71     35.63 o 
   3  -8   2      296.34      274.98     23.00 o 
   4  -8   2      172.89      168.75     19.76 o 
   5  -8   2      260.08      233.20     24.94 o 
   6  -8   2        0.09        7.45      9.39 o 
   7  -8   2       60.08       64.78     19.43 o 
  -7  -7   2        0.81        7.45      6.80 o 
  -6  -7   2       34.41       32.39     12.63 o 
  -5  -7   2        2.99        2.92      7.13 o 
  -4  -7   2       35.23       32.07     11.34 o 
  -3  -7   2       24.57       24.69      5.99 o 
  -2  -7   2      454.29      452.52     50.69 o 
  -1  -7   2       60.48       51.35      6.75 o 
   0  -7   2        3.41        4.81      3.11 o 
   1  -7   2      777.94      769.27     24.29 o 
   2  -7   2     5041.12     5192.26     54.60 o 
   3  -7   2      708.37      660.35     20.70 o 
   4  -7   2      184.07      148.67     18.46 o 
   5  -7   2       46.07       34.66     12.63 o 
   6  -7   2      120.71      136.03     22.02 o 
   7  -7   2       90.83      105.27     22.02 o 
  -7  -6   2       26.99       35.63     11.34 o 
  -6  -6   2       76.31       57.01     14.90 o 
  -5  -6   2        4.57        2.92      6.80 o 
  -4  -6   2      218.87      221.70     40.32 o 
  -3  -6   2     1392.19     1441.96    220.08 o 
  -2  -6   2      167.60      168.85     27.05 o 
  -1  -6   2        5.21        5.53      2.64 o 
   0  -6   2     1338.81     1232.62     89.39 o 
   1  -6   2        8.68       14.63      3.58 o 
   2  -6   2      342.37      345.47     12.64 o 
   3  -6   2     1116.44     1119.29     27.39 o 
   4  -6   2     1784.56     1752.71     53.93 o 
   5  -6   2       68.25       60.57     14.90 o 
   6  -6   2        0.59        1.94      8.10 o 
   7  -6   2        0.84        0.00      8.10 o 
  -7  -5   2        3.91        9.72      7.45 o 
  -6  -5   2        5.63        2.92      6.80 o 
  -5  -5   2       98.10       79.68     15.22 o 
  -4  -5   2      143.07      137.49     24.13 o 
  -3  -5   2     1395.55     1479.32    189.80 o 
  -2  -5   2     2146.89     2170.52    272.23 o 
  -1  -5   2     3679.11     4046.27    293.45 o 
   0  -5   2       27.77       26.26      4.12 o 
   1  -5   2      961.76      838.45     17.65 o 
   2  -5   2     1137.82     1082.76     16.52 o 
   3  -5   2      391.21      407.72     13.27 o 
   4  -5   2      129.85      132.88     26.88 o 
   5  -5   2       29.36       34.76      6.96 o 
   6  -5   2       44.46       54.09     14.58 o 
   7  -5   2        2.25        0.00      8.42 o 
   8  -5   2        1.31        0.00      9.72 o 
  -8  -4   2       17.51       20.41      8.75 o 
  -7  -4   2        1.14        5.51      6.15 o 
  -6  -4   2       18.17       14.25      8.75 o 
  -5  -4   2       40.55       43.99      7.61 o 
  -4  -4   2      335.26      320.81     69.64 o 
  -3  -4   2       17.78       25.87      5.15 o 
  -2  -4   2      804.24      812.88     89.39 o 
  -1  -4   2     8498.46     9222.59    927.30 o 
   0  -4   2     2534.98     2580.58    131.50 o 
   1  -4   2      105.07       98.41      5.75 o 
   2  -4   2      704.16      777.08     21.08 o 
   3  -4   2      909.85      887.14     26.24 o 
   4  -4   2      753.58      743.87     20.75 o 
   5  -4   2       26.24       30.49      6.40 o 
   6  -4   2       48.37       50.14      8.76 o 
   7  -4   2        2.63        3.24      8.10 o 
   8  -4   2       20.13       35.63     13.93 o 
  -8  -3   2       55.89       73.85     17.17 o 
  -7  -3   2      370.20      324.54     28.50 o 
  -6  -3   2      440.19      382.84     28.83 o 
  -5  -3   2       44.53       46.14     12.15 o 
  -4  -3   2      781.90      884.87     30.77 o 
  -3  -3   2      924.67      930.54     28.83 o 
  -2  -3   2      699.96      654.86     85.83 o 
  -1  -3   2     1172.29     1261.11    142.19 o 
   0  -3   2      289.05      283.67     27.69 o 
   1  -3   2     1469.56     1549.53     26.34 o 
   2  -3   2      222.42      219.14      6.02 o 
   3  -3   2       65.54       60.66      5.81 o 
   4  -3   2      377.67      366.43     14.20 o 
   5  -3   2     1046.92     1054.14     26.56 o 
   6  -3   2      467.81      504.11     20.32 o 
   7  -3   2       53.97       64.45     15.55 o 
   8  -3   2        0.92        0.00      8.75 o 
  -8  -2   2      111.69      123.40     21.05 o 
  -7  -2   2       33.45       32.07     12.96 o 
  -6  -2   2      302.82      308.02     23.00 o 
  -5  -2   2     2335.36     2612.84     59.27 o 
  -4  -2   2      460.86      457.34     22.35 o 
  -3  -2   2      781.87      856.70     27.21 o 
  -2  -2   2     4091.38     4629.72     60.57 o 
  -1  -2   2      286.69      274.34     12.63 o 
   0  -2   2      196.42      163.96     14.41 o 
   1  -2   2     1062.31     1123.82     52.79 o 
   2  -2   2     1972.40     2061.44    103.48 o 
   3  -2   2      458.14      410.95     12.90 o 
   4  -2   2     1196.40     1161.88     75.95 o 
   5  -2   2     1049.31     1022.59     85.18 o 
   6  -2   2       26.90       33.55      7.23 o 
   7  -2   2      697.89      797.38     58.95 o 
  -8  -1   2       23.19       25.26     10.36 o 
  -7  -1   2      216.96      260.09     23.00 o 
  -6  -1   2      509.77      513.37     29.15 o 
  -5  -1   2        2.67        5.18      5.83 o 
  -4  -1   2       63.28       50.53      9.07 o 
  -3  -1   2     2164.38     2253.97     45.02 o 
  -2  -1   2        6.01       14.25      4.53 o 
  -1  -1   2     5761.23     6631.70     67.05 o 
   0  -1   2       82.99      103.32      6.80 o 
   1  -1   2      374.44      369.14      9.07 o 
   2  -1   2      712.90      647.40     30.45 o 
   3  -1   2     2566.30     2403.83    168.91 o 
   4  -1   2       28.67       35.79      5.38 o 
   5  -1   2     2662.37     2551.09    295.88 o 
   6  -1   2     1582.50     1529.45    139.92 o 
   7  -1   2      277.33      295.61     26.24 o 
   8  -1   2       17.50       17.49     10.04 o 
  -7   0   2       11.24       16.19      9.39 o 
  -6   0   2      458.81      433.04     27.53 o 
  -5   0   2      631.69      705.11     32.07 o 
  -4   0   2     1361.11     1311.44     38.87 o 
  -3   0   2      400.20      432.07     20.08 o 
  -2   0   2     3089.54     3304.03     49.88 o 
  -1   0   2      349.05      350.78     13.28 o 
   0   0   2    19170.45    19882.45    791.06 o 
   1   0   2      483.98      383.85     57.65 o 
   2   0   2     2151.59     2153.77    130.67 o 
   3   0   2      293.99      248.57      8.34 o 
   4   0   2      242.36      221.38      9.50 o 
   5   0   2       33.16       32.26      5.35 o 
   6   0   2      109.84      111.94      9.73 o 
   7   0   2      551.02      477.74     28.18 o 
   9   0   2       35.30       40.16     13.28 o 
  -7   1   2        1.10        8.10      8.42 o 
  -6   1   2       21.87       18.14      8.75 o 
  -5   1   2      119.18      114.33     14.25 o 
  -4   1   2      594.63      574.26     26.56 o 
  -3   1   2      500.89      439.20     20.73 o 
  -2   1   2     4348.91     4120.88     57.98 o 
  -1   1   2     2962.52     3268.19    171.02 o 
   0   1   2     2448.01     2682.16     57.79 o 
   1   1   2    10803.38    11569.06    615.87 o 
   2   1   2    40298.36    39919.39   2831.63 o 
   3   1   2      138.63      129.81      7.61 o 
   4   1   2       42.70       41.22      4.79 o 
   5   1   2      129.85      130.69      8.59 o 
   6   1   2       41.22       50.17      7.21 o 
   7   1   2       21.96       21.38      9.39 o 
   8   1   2        6.84        7.77      8.42 o 
  -8   2   2        1.80        8.42      7.77 o 
  -7   2   2       28.05       19.76     10.69 o 
  -6   2   2       43.29       36.60     11.34 o 
  -5   2   2        5.01        9.07      7.13 o 
  -4   2   2       89.06       70.93     11.66 o 
  -3   2   2      460.56      478.39     22.35 o 
  -2   2   2        8.59        9.72      4.21 o 
  -1   2   2       50.29       43.67      5.67 o 
   0   2   2       33.73       36.04      2.42 o 
   1   2   2      526.87      497.17     14.58 o 
   2   2   2    18414.13    18718.39    140.57 o 
   3   2   2     7185.99     7616.47    538.31 o 
   4   2   2     1252.30     1299.27    116.28 o 
   5   2   2       75.63       82.08     14.90 o 
   6   2   2       47.89       32.39      9.39 o 
   7   2   2       32.45       36.60     11.66 o 
   8   2   2       50.74       74.17     16.19 o 
  -8   3   2       71.32       95.87     18.79 o 
  -7   3   2       46.75       62.51     15.22 o 
  -6   3   2       18.42       23.32     11.01 o 
  -5   3   2       19.44        9.07      7.77 o 
  -4   3   2      651.96      686.33     31.09 o 
  -3   3   2     3639.72     3816.42     67.37 o 
  -2   3   2     5007.34     5479.66     51.40 o 
  -1   3   2     1100.92     1216.27     24.45 o 
   0   3   2      323.55      334.48      9.22 o 
   1   3   2      910.37      907.00     12.64 o 
   2   3   2     2823.44     2836.97     45.67 o 
   3   3   2      401.26      446.12     46.64 o 
   4   3   2      589.11      593.21     36.76 o 
   5   3   2      742.80      662.04     29.80 o 
   6   3   2        5.79        6.15      6.15 o 
   7   3   2        2.03        3.56      7.13 o 
   8   3   2        0.25        0.00      6.48 o 
   9   3   2       34.86       50.85     13.28 o 
  -7   4   2       63.86       86.16     19.11 o 
  -6   4   2       12.16       20.41     11.01 o 
  -5   4   2      276.81      276.60     23.00 o 
  -4   4   2       47.21       39.19     10.36 o 
  -3   4   2     2068.92     2015.78    129.89 o 
  -2   4   2     4021.44     4224.03     69.80 o 
  -1   4   2     8184.66     8693.23     75.30 o 
   0   4   2     1394.33     1461.10     45.99 o 
   1   4   2     1555.39     1626.44     63.32 o 
   2   4   2     2035.68     2028.54     41.46 o 
   3   4   2      766.37      690.86     25.91 o 
   4   4   2       34.99       52.48      4.54 o 
   5   4   2      362.24      328.75     22.35 o 
   6   4   2        8.58       10.04      7.45 o 
   7   4   2      284.93      251.66     23.64 o 
   8   4   2       10.00       24.29     11.34 o 
  -7   5   2      353.75      368.59     32.07 o 
  -6   5   2      179.37      177.82     23.32 o 
  -5   5   2      273.89      244.86     23.00 o 
  -4   5   2       74.07       62.84     13.28 o 
  -3   5   2      278.17      265.17     13.13 o 
  -2   5   2      660.13      693.60     19.20 o 
  -1   5   2     4054.08     4350.10     45.69 o 
   0   5   2      405.54      405.77     13.12 o 
   1   5   2      703.09      729.87     41.94 o 
   2   5   2       32.92       31.25      3.41 o 
   3   5   2      196.82      170.04     13.93 o 
   4   5   2      931.72      881.64     34.33 o 
   5   5   2      510.68      438.23     26.56 o 
   6   5   2      157.08      150.29     17.81 o 
   7   5   2       39.10       32.39     11.98 o 
   8   5   2       32.78       48.58     14.58 o 
  -7   6   2       95.44      106.24     22.02 o 
  -6   6   2      680.52      697.34     41.13 o 
  -5   6   2      805.04      834.67     41.78 o 
  -4   6   2        9.59       11.12      5.13 o 
  -3   6   2     1056.34     1033.85     26.62 o 
  -2   6   2      622.22      546.63     17.93 o 
  -1   6   2      287.18      230.71     10.99 o 
   0   6   2     3041.31     3293.76     50.85 o 
   1   6   2       59.68       54.01      5.21 o 
   2   6   2        5.71        6.68      2.49 o 
   3   6   2     1352.19     1401.45    120.81 o 
   4   6   2      519.83      514.02     27.85 o 
   5   6   2        8.06        7.13      6.48 o 
   6   6   2      549.09      561.95     34.01 o 
   7   6   2      181.79      214.42     23.32 o 
   8   6   2       11.32       20.73      9.07 o 
  -7   7   2      135.36      140.25     24.29 o 
  -6   7   2      104.27      103.97     20.08 o 
  -5   7   2      102.37      114.98     19.43 o 
  -4   7   2      268.50      306.68     16.51 o 
  -3   7   2      248.76      245.76     13.96 o 
  -2   7   2      107.05      113.89      9.63 o 
  -1   7   2       78.73       67.96      7.55 o 
   0   7   2      447.38      392.57     14.41 o 
   1   7   2     1506.72     1551.82     26.85 o 
   2   7   2     1768.12     1816.03     96.03 o 
   3   7   2        4.23        6.15      5.18 o 
   4   7   2      142.94      128.59     15.55 o 
   5   7   2     1216.94     1096.70     45.34 o 
   6   7   2      315.17      335.88     27.53 o 
   7   7   2       14.53       11.98      8.10 o 
   8   7   2       91.04      109.15     19.76 o 
  -6   8   2       50.14       59.92     16.84 o 
  -5   8   2      282.37      253.61     25.26 o 
  -4   8   2      780.81      730.76     25.96 o 
  -3   8   2       35.37       29.06      6.75 o 
  -2   8   2      249.41      223.56     13.23 o 
  -1   8   2     1260.28     1315.53     32.23 o 
   0   8   2       32.31       22.95      5.48 o 
   1   8   2       19.51       27.53      5.25 o 
   2   8   2      252.56      236.95     15.55 o 
   3   8   2     1020.04      945.77     38.87 o 
   4   8   2      203.05      160.33     18.14 o 
   5   8   2      188.86      195.95     21.05 o 
   6   8   2      109.73      112.07     19.43 o 
   7   8   2      180.92      172.96     23.97 o 
  -6   9   2       74.77       86.16     20.73 o 
  -5   9   2       85.10       86.16     17.49 o 
  -4   9   2      123.46      125.97     13.16 o 
  -3   9   2      564.28      578.56     22.91 o 
  -2   9   2      992.83      969.28     27.90 o 
  -1   9   2       28.32       30.43      6.73 o 
   0   9   2     2384.97     2433.24     40.95 o 
   1   9   2     1797.70     1821.34     33.88 o 
   2   9   2       18.62       23.64      9.07 o 
   3   9   2        0.88        0.00      4.86 o 
   4   9   2       11.76        9.72      7.77 o 
   5   9   2       21.29       14.90      9.39 o 
   6   9   2        4.27        9.07      7.77 o 
   7   9   2        2.95        2.92      5.51 o 
  -5  10   2       41.45       43.73     12.63 o 
  -4  10   2        3.62        2.92      5.18 o 
  -3  10   2       64.77       81.28     11.09 o 
  -2  10   2      395.45      398.78     42.43 o 
  -1  10   2      274.89      293.39     16.03 o 
   0  10   2      172.81      171.29     12.34 o 
   1  10   2      437.26      438.19     35.63 o 
   2  10   2     2080.10     2022.38     60.89 o 
   3  10   2      473.15      458.63     30.77 o 
   4  10   2        0.50        0.00      5.51 o 
   5  10   2       18.49       19.43      9.72 o 
   6  10   2        0.97        5.51      6.15 o 
   7  10   2       21.85       34.98     10.36 o 
  -5  11   2       55.30       69.31     15.55 o 
  -4  11   2      307.69      286.97     26.56 o 
  -3  11   2      412.53      405.84     31.09 o 
  -2  11   2       18.44       14.27      6.50 o 
  -1  11   2       93.21      105.45     14.41 o 
   0  11   2        2.04        3.40      4.66 o 
   1  11   2        1.46        2.27      7.13 o 
   2  11   2      896.55      867.06     41.78 o 
   3  11   2       56.95       55.06     14.90 o 
   4  11   2      150.43      158.38     22.67 o 
   5  11   2       48.31       44.37     14.58 o 
   6  11   2        1.50        6.80     10.36 o 
  -4  12   2       24.09       54.09     13.28 o 
  -3  12   2      667.59      699.61     41.46 o 
  -2  12   2      780.90      774.54     34.98 o 
  -1  12   2      233.92      233.67     15.99 o 
   0  12   2        0.81        0.00      4.28 o 
   1  12   2       31.91       36.28     12.31 o 
   2  12   2       77.69       67.05     15.87 o 
   3  12   2      143.07      141.54     21.38 o 
   4  12   2        0.08        0.00      6.80 o 
   5  12   2        4.57        4.86     10.04 o 
  -3  13   2       48.98       53.44     13.93 o 
  -2  13   2      125.57      155.14     21.70 o 
  -1  13   2      252.82      263.51     17.85 o 
   0  13   2      265.49      279.52     26.24 o 
   1  13   2       27.64       25.91     11.01 o 
   2  13   2       32.61       45.99     14.25 o 
   3  13   2      161.04      185.59     24.94 o 
   4  13   2      123.82      141.86     23.97 o 
   0  14   2       69.21       76.44     18.14 o 
   1  14   2       17.85       10.04     10.69 o 
   2  14   2      153.86      145.43     23.32 o 
   3  14   2       23.35       39.19     15.55 o 
   0 -13   3      262.50      266.56     25.59 o 
   1 -13   3       28.32       29.80     11.01 o 
   2 -13   3      117.85      133.77     21.70 o 
  -3 -12   3        1.36        1.62      8.75 o 
  -2 -12   3      176.22      195.31     23.00 o 
   0 -12   3       15.34       16.52     10.04 o 
   1 -12   3      349.20      430.13     32.07 o 
   2 -12   3      491.05      494.91     35.30 o 
   3 -12   3       41.19       44.70     13.28 o 
   4 -12   3      388.40      411.34     33.04 o 
  -4 -11   3      125.64      132.80     22.67 o 
  -3 -11   3      316.05      308.99     28.18 o 
  -2 -11   3       26.00       16.19     10.04 o 
  -1 -11   3      379.22      388.18     20.15 o 
   0 -11   3      611.53      589.16     34.98 o 
   1 -11   3      794.94      762.12     40.81 o 
   2 -11   3        0.00        0.00      7.13 o 
   3 -11   3      194.87      206.32     23.32 o 
   4 -11   3      257.72      220.57     24.29 o 
   5 -11   3        5.35        2.92      5.51 o 
  -5 -10   3       86.94       77.09     19.11 o 
  -4 -10   3        7.29        8.10      9.07 o 
  -3 -10   3       95.15      104.29     18.14 o 
  -2 -10   3      432.69      422.82     20.03 o 
  -1 -10   3      161.05      158.48     12.71 o 
   0 -10   3      156.51      148.67     18.14 o 
   1 -10   3     1119.17     1134.27     47.29 o 
   2 -10   3      191.97      211.18     22.35 o 
   3 -10   3      488.39      447.62     32.71 o 
   4 -10   3       21.42       21.05     10.36 o 
   5 -10   3      207.69      221.54     24.29 o 
  -6  -9   3        0.31        2.59     10.04 o 
  -5  -9   3      131.20      129.23     22.35 o 
  -4  -9   3      248.66      215.39     23.64 o 
  -3  -9   3       96.60       74.50     15.55 o 
  -2  -9   3        0.55        3.34      4.28 o 
  -1  -9   3      121.31      121.55     10.88 o 
   0  -9   3      242.31      243.06     15.71 o 
   1  -9   3        4.51        0.97      5.83 o 
   2  -9   3      471.30      468.35     30.45 o 
   3  -9   3       56.04       53.12     13.93 o 
   4  -9   3       94.13      104.62     18.79 o 
   5  -9   3      230.02      246.16     25.91 o 
   6  -9   3       14.88       19.76     12.96 o 
  -6  -8   3       91.15       85.18     19.76 o 
  -5  -8   3        0.70        1.30      7.45 o 
  -4  -8   3      197.26      180.08     21.05 o 
  -3  -8   3      375.74      372.88     25.26 o 
  -2  -8   3       41.29       45.10      7.79 o 
  -1  -8   3        0.43        0.52      3.41 o 
   0  -8   3       76.84       90.96      9.03 o 
   1  -8   3        1.98        2.87      3.27 o 
   2  -8   3     1858.60     1857.85     56.68 o 
   3  -8   3      587.88      610.86     34.33 o 
   4  -8   3     1479.23     1351.60     53.44 o 
   5  -8   3        2.91        0.00      7.77 o 
   6  -8   3      395.04      391.26     32.71 o 
   7  -8   3      131.30      146.08     25.91 o 
  -6  -7   3      360.33      329.40     30.45 o 
  -5  -7   3      452.71      375.07     30.12 o 
  -4  -7   3       31.11       21.38      9.72 o 
  -3  -7   3       98.12      105.11     16.03 o 
  -2  -7   3      268.42      268.79     35.95 o 
  -1  -7   3       17.07       24.02      5.58 o 
   0  -7   3      198.56      183.06     10.58 o 
   1  -7   3        7.87        5.90      3.27 o 
   2  -7   3        3.37        3.89      5.18 o 
   3  -7   3      192.09      191.91     12.67 o 
   4  -7   3     2316.48     2280.69     42.24 o 
   5  -7   3      474.18      451.18     31.74 o 
   6  -7   3       46.44       42.11     14.25 o 
   7  -7   3       41.94       51.50     17.17 o 
  -7  -6   3       10.69       20.73      8.10 o 
  -6  -6   3       80.84       94.90     19.11 o 
  -5  -6   3       63.57       46.32     13.60 o 
  -4  -6   3     1408.40     1451.50    175.87 o 
  -3  -6   3      705.08      736.08    109.96 o 
  -2  -6   3       64.09       53.17      7.32 o 
  -1  -6   3      229.83      215.42     13.12 o 
   0  -6   3        0.57        0.80      2.40 o 
   1  -6   3        3.23        3.56      2.75 o 
   2  -6   3       12.96        7.84      3.23 o 
   3  -6   3       69.41       68.96      8.34 o 
   4  -6   3       66.19       73.83      9.88 o 
   5  -6   3      177.86      174.58     19.76 o 
   6  -6   3       72.37       69.31     16.52 o 
   7  -6   3        6.52       11.01     10.36 o 
  -7  -5   3       12.15       10.69      7.77 o 
  -6  -5   3       30.36       30.77     11.66 o 
  -5  -5   3       24.17       13.60      8.75 o 
  -4  -5   3      138.24      154.70     11.52 o 
  -3  -5   3        2.15        3.76      3.41 o 
  -2  -5   3     2175.16     2286.21    225.27 o 
  -1  -5   3     3205.67     3329.58    249.24 o 
   0  -5   3      912.37      759.62     46.80 o 
   1  -5   3        9.87       10.77      3.18 o 
   2  -5   3     1793.68     1691.41     78.06 o 
   3  -5   3     1273.38     1180.06     49.23 o 
   4  -5   3      133.17      128.17      9.94 o 
   5  -5   3       15.77       15.46      5.76 o 
   6  -5   3        4.93        4.21      8.10 o 
   7  -5   3        0.62        3.24      9.39 o 
   8  -5   3       25.82       37.57     15.22 o 
  -7  -4   3       47.75       61.54     15.87 o 
  -6  -4   3      101.24      102.03     18.46 o 
  -5  -4   3      323.50      317.59     59.92 o 
  -4  -4   3       90.87       97.17     29.31 o 
  -3  -4   3      179.38      171.74     44.37 o 
  -2  -4   3     4507.14     4726.93    565.52 o 
  -1  -4   3      615.14      604.40     52.47 o 
   0  -4   3     2590.18     2618.65    137.49 o 
   1  -4   3     4711.81     5002.00    238.55 o 
   2  -4   3      237.90      207.84      6.51 o 
   3  -4   3      926.38      935.13     22.36 o 
   4  -4   3     2887.71     2888.24     80.00 o 
   5  -4   3      228.32      212.04     12.90 o 
   6  -4   3        2.07        2.36      4.55 o 
   7  -4   3        0.81        3.89      7.77 o 
   8  -4   3        6.67       17.81     11.01 o 
  -7  -3   3       23.41       23.97     10.36 o 
  -6  -3   3       93.17       99.96     20.89 o 
  -5  -3   3      332.08      373.12     23.97 o 
  -4  -3   3      848.66      928.60     34.33 o 
  -3  -3   3      146.71      177.82     14.25 o 
  -2  -3   3      140.98      125.67     11.34 o 
  -1  -3   3     4551.77     5105.19     68.67 o 
   0  -3   3    19866.31    21550.41   1852.99 o 
   1  -3   3      241.04      237.56      8.66 o 
   2  -3   3     3341.22     3523.82     40.05 o 
   3  -3   3     2753.01     2746.18     37.28 o 
   4  -3   3        6.91        4.53      3.21 o 
   5  -3   3        1.97        5.38      4.20 o 
   6  -3   3      352.26      337.52     17.14 o 
   7  -3   3       85.27       85.71     11.65 o 
   8  -3   3        4.31        4.86     10.04 o 
  -8  -2   3        0.99        0.65      5.18 o 
  -6  -2   3      226.59      227.70     21.70 o 
  -5  -2   3       11.27       15.87      8.42 o 
  -4  -2   3       67.78       73.85     11.66 o 
  -3  -2   3      931.24      982.69     32.07 o 
  -2  -2   3      847.31      873.54     27.53 o 
  -1  -2   3      780.24      849.57     25.26 o 
   0  -2   3      247.24      241.95     12.63 o 
   1  -2   3     2030.96     2003.85    130.20 o 
   2  -2   3    11160.29    12026.77    305.11 o 
   3  -2   3      336.45      337.25     12.36 o 
   4  -2   3      947.52      945.67     35.95 o 
   5  -2   3     2583.47     2543.39    252.64 o 
   6  -2   3      371.78      378.54     27.85 o 
   7  -2   3      107.99      118.93     12.71 o 
   8  -2   3       19.00       19.11     10.04 o 
  -7  -1   3       10.03       11.01      9.39 o 
  -6  -1   3      219.83      228.02     21.38 o 
  -5  -1   3     1236.41     1329.25     45.34 o 
  -4  -1   3      512.19      483.25     24.94 o 
  -3  -1   3      115.68      136.03     12.31 o 
  -2  -1   3       12.29       15.22      5.18 o 
  -1  -1   3     1244.70     1370.39     31.09 o 
   0  -1   3     3438.68     3845.57     50.53 o 
   1  -1   3      122.94      118.11      6.64 o 
   2  -1   3      851.26      920.19     41.62 o 
   3  -1   3      669.20      599.87     28.33 o 
   4  -1   3     4592.92     4408.82    204.52 o 
   5  -1   3      256.28      248.67     10.55 o 
   6  -1   3      559.70      539.91     39.24 o 
   7  -1   3     1797.15     1760.03     58.30 o 
   8  -1   3      331.71      361.46     29.80 o 
  -7   0   3      114.93      152.88     21.05 o 
  -6   0   3        8.77       10.69      8.42 o 
  -5   0   3      575.24      505.27     28.50 o 
  -4   0   3      370.86      334.26     21.38 o 
  -3   0   3     1009.69      994.35     32.39 o 
  -2   0   3       22.17       24.94      6.15 o 
  -1   0   3     1597.49     1718.25     34.33 o 
   0   0   3      900.10      917.07    137.33 o 
   1   0   3      679.50      737.01     24.77 o 
   2   0   3     9832.00    10443.68    488.19 o 
   3   0   3      286.31      247.61     17.14 o 
   4   0   3      262.32      269.02      9.27 o 
   5   0   3      359.70      342.95     20.06 o 
   6   0   3     1044.72     1031.74     77.22 o 
   7   0   3        2.67        0.00      6.48 o 
   8   0   3      221.86      204.70     22.67 o 
   9   0   3      214.37      216.04     23.64 o 
  -8   1   3       17.44       17.17      8.42 o 
  -7   1   3       68.69       85.18     17.17 o 
  -6   1   3      734.24      735.56     37.90 o 
  -5   1   3      300.96      301.22     23.00 o 
  -4   1   3      123.90      110.12     13.28 o 
  -3   1   3      283.30      275.96     17.81 o 
  -2   1   3       65.96       85.83      9.39 o 
  -1   1   3      762.61      769.77     16.03 o 
   0   1   3       64.42       78.96      3.99 o 
   1   1   3      362.76      356.78     17.37 o 
   2   1   3      301.03      265.87     14.74 o 
   3   1   3     1325.57     1259.13     76.38 o 
   4   1   3     4164.37     4299.17    341.38 o 
   5   1   3      218.76      226.16     10.42 o 
   6   1   3        0.86        1.64      3.41 o 
   7   1   3       76.31       97.49     14.90 o 
   9   1   3       24.55       34.33     12.63 o 
  -8   2   3      142.24      177.17     21.70 o 
  -7   2   3        4.21        9.39      9.72 o 
  -6   2   3       11.91       12.96      8.42 o 
  -5   2   3      367.60      331.67     23.97 o 
  -4   2   3     1643.95     1591.28     47.61 o 
  -3   2   3     1524.65     1345.77     39.51 o 
  -2   2   3        1.53        2.27      3.24 o 
  -1   2   3      219.04      206.31      8.59 o 
   0   2   3      843.67      861.77     17.81 o 
   1   2   3     3409.91     3679.63    222.11 o 
   2   2   3     6206.41     7019.87    311.58 o 
   3   2   3      569.81      590.13     21.38 o 
   4   2   3      785.55      747.89     50.69 o 
   5   2   3      453.15      453.10     35.79 o 
   6   2   3       72.64       60.57     11.34 o 
   7   2   3        3.28        4.86      6.80 o 
   8   2   3        4.43        0.00      6.48 o 
  -7   3   3       39.75       26.56     11.34 o 
  -6   3   3       21.24       18.79      9.72 o 
  -4   3   3      290.75      296.69     21.70 o 
  -3   3   3      192.88      169.72     15.22 o 
  -2   3   3     5905.48     6238.04     58.62 o 
  -1   3   3     5752.32     6086.89     52.33 o 
   0   3   3       40.83       53.40      3.75 o 
   1   3   3      954.87      965.76     14.60 o 
   2   3   3     1144.01     1077.27     27.53 o 
   3   3   3     1650.13     1622.05     36.92 o 
   4   3   3     4380.71     4296.11     68.34 o 
   5   3   3       79.96       76.76     11.66 o 
   6   3   3      150.24      164.21     16.52 o 
   7   3   3        7.72       10.36      7.45 o 
   8   3   3        2.00        3.24      8.10 o 
  -7   4   3      150.10      126.97     20.41 o 
  -5   4   3      274.42      286.00     24.62 o 
  -4   4   3      313.18      273.04     21.38 o 
  -3   4   3     2227.96     2269.72     38.21 o 
  -2   4   3     2425.29     2629.68     37.79 o 
  -1   4   3     1930.19     2018.55     29.77 o 
   0   4   3    15326.59    16038.70    681.61 o 
   1   4   3     3898.92     4305.67    160.97 o 
   2   4   3      909.19     1009.57     29.15 o 
   3   4   3      844.60      731.67     26.56 o 
   4   4   3      738.66      732.64     29.15 o 
   5   4   3      717.67      713.21     31.74 o 
   6   4   3      116.16       94.25     14.90 o 
   7   4   3        5.91        3.89      6.80 o 
   8   4   3       66.86       64.78     15.55 o 
   9   4   3       26.14       36.60     11.01 o 
  -6   5   3       45.92       48.91     15.55 o 
  -5   5   3     1094.87     1119.37     47.61 o 
  -4   5   3      429.35      391.59     26.24 o 
  -3   5   3      310.14      310.79     14.87 o 
  -2   5   3     1884.77     1839.39     32.74 o 
  -1   5   3     2494.67     2559.74     35.73 o 
   0   5   3     1814.00     1831.20     39.51 o 
   1   5   3      503.71      499.31     23.32 o 
   2   5   3     4378.64     4631.33     37.52 o 
   3   5   3      643.79      623.82     26.24 o 
   4   5   3       91.97       75.79     11.66 o 
   5   5   3       71.25       85.18     13.60 o 
   6   5   3      519.22      494.26     30.12 o 
   7   5   3      285.83      278.87     24.94 o 
   8   5   3        1.31       18.14      9.72 o 
  -7   6   3       94.78      117.90     23.64 o 
  -6   6   3       43.85       42.43     14.25 o 
  -5   6   3      710.28      703.49     39.19 o 
  -4   6   3      229.18      195.63     19.76 o 
  -3   6   3      363.62      327.12     15.80 o 
  -2   6   3       14.54       17.94      6.96 o 
  -1   6   3     1452.22     1536.83     45.18 o 
   0   6   3      983.06      876.36     20.32 o 
   1   6   3     1478.18     1517.79     52.15 o 
   2   6   3     3151.96     3404.15     33.89 o 
   3   6   3      149.43      151.91     14.25 o 
   4   6   3     1535.20     1471.77     46.32 o 
   5   6   3     1449.73     1416.06     48.91 o 
   6   6   3      139.61      145.75     19.43 o 
   7   6   3        8.85       12.31      9.07 o 
   8   6   3      231.73      253.61     25.59 o 
  -6   7   3      320.50      326.16     30.12 o 
  -5   7   3      205.13      236.77     24.29 o 
  -4   7   3        0.17        0.00      4.58 o 
  -3   7   3      723.13      726.29     24.02 o 
  -2   7   3        3.90        4.46      3.81 o 
  -1   7   3      256.02      257.00     12.94 o 
   0   7   3        4.37        2.72      2.95 o 
   1   7   3       63.54       64.76      6.29 o 
   2   7   3      134.14      116.84     14.58 o 
   3   7   3     1467.62     1399.54     44.70 o 
   4   7   3     1369.22     1336.38     46.64 o 
   5   7   3      158.54      139.60     17.17 o 
   6   7   3     1148.51     1124.88     48.91 o 
   7   7   3      547.82      612.16     38.22 o 
   8   7   3       35.69       51.17     13.93 o 
  -6   8   3      132.21      142.19     23.97 o 
  -5   8   3      638.54      590.13     37.90 o 
  -4   8   3      174.92      181.98     14.08 o 
  -3   8   3       16.07       14.56      5.67 o 
  -2   8   3        0.47        4.09      3.34 o 
  -1   8   3        0.87        1.49      3.50 o 
   0   8   3       40.27       48.96      6.98 o 
   1   8   3      475.32      493.73     16.57 o 
   2   8   3      534.70      458.31     26.24 o 
   3   8   3      373.76      365.67     24.94 o 
   4   8   3       39.20       42.75     11.98 o 
   5   8   3      288.97      253.93     23.00 o 
   6   8   3      145.34      119.84     20.08 o 
   7   8   3      142.07      148.02     22.67 o 
   8   8   3      204.40      241.95     24.94 o 
  -6   9   3       33.20       39.84     15.87 o 
  -5   9   3       12.82       18.79      9.39 o 
  -4   9   3      184.15      200.12     15.45 o 
  -3   9   3      336.33      362.99     18.78 o 
  -2   9   3       10.66       11.82      5.29 o 
  -1   9   3        2.26        4.73      4.36 o 
   0   9   3       13.06       16.16      5.35 o 
   1   9   3      191.05      187.68     11.34 o 
   2   9   3     1136.85     1136.86     43.40 o 
   3   9   3      950.86      893.62     40.16 o 
   4   9   3       39.61       39.19     12.31 o 
   5   9   3       14.90       13.28      8.42 o 
   6   9   3        3.32        4.86      7.45 o 
   7   9   3       10.48       21.38     10.04 o 
  -5  10   3       83.77       86.80     17.81 o 
  -4  10   3      203.63      196.62     15.57 o 
  -3  10   3      157.43      165.82     14.20 o 
  -2  10   3        5.59       10.04      5.73 o 
  -1  10   3      105.53      113.00     11.45 o 
   0  10   3       22.48       29.23      8.10 o 
   1  10   3        0.81        3.64      4.51 o 
   2  10   3      390.41      353.04     26.24 o 
   3  10   3      383.73      419.12     29.47 o 
   4  10   3      271.27      329.72     27.21 o 
   5  10   3       35.18       32.71     11.66 o 
   6  10   3        7.95        1.30      6.15 o 
   7  10   3        6.55       13.28      7.45 o 
  -5  11   3       32.37       36.60     10.04 o 
  -4  11   3       35.02       43.73     13.28 o 
  -3  11   3      303.36      333.69     19.57 o 
  -2  11   3     1535.19     1452.45     38.47 o 
  -1  11   3      770.47      796.04     27.47 o 
   0  11   3      193.01      173.08     13.19 o 
   1  11   3      519.34      526.00     32.71 o 
   2  11   3       58.40       53.77     13.93 o 
   3  11   3       15.52       14.90      9.39 o 
   4  11   3      183.95      179.76     21.70 o 
   5  11   3       21.18       11.34      9.07 o 
   6  11   3        3.32        9.72      6.80 o 
  -4  12   3       89.86      123.08     21.05 o 
  -3  12   3      170.74      176.85     21.05 o 
  -2  12   3      102.61      123.41     14.08 o 
  -1  12   3      449.10      508.06     23.23 o 
   0  12   3      983.07      950.62     45.02 o 
   1  12   3      234.68      214.74     22.67 o 
   2  12   3      386.90      385.11     29.80 o 
   3  12   3      339.57      351.42     29.80 o 
   4  12   3        4.94       12.96      9.72 o 
   5  12   3        2.37        5.51      9.39 o 
  -3  13   3      107.78      106.88     19.43 o 
  -2  13   3      347.04      393.44     22.31 o 
  -1  13   3      254.90      275.70     18.41 o 
   0  13   3       23.43       34.01     13.60 o 
   1  13   3      161.46      165.51     23.00 o 
   2  13   3      314.56      289.24     27.85 o 
   3  13   3      116.61      118.22     21.70 o 
   4  13   3       10.93       16.84     11.66 o 
  -1  14   3       43.20       43.73     15.55 o 
   0  14   3      187.74      229.96     25.91 o 
   1  14   3      210.54      240.00     26.56 o 
   2  14   3       14.02       15.55     11.01 o 
   3  14   3       83.00       96.52     21.05 o 
   0 -13   4       65.63       86.80     17.81 o 
   0 -12   4      664.02      729.08     41.46 o 
   1 -12   4      489.56      530.86     36.28 o 
   2 -12   4       15.60       17.17      8.75 o 
   3 -12   4      232.44      274.34     26.56 o 
  -4 -11   4       15.61       22.35     13.60 o 
  -3 -11   4       52.06       52.47     15.55 o 
  -2 -11   4      496.03      464.46     33.04 o 
  -1 -11   4      336.46      294.42     25.59 o 
   0 -11   4      347.69      320.65     26.88 o 
   1 -11   4     1213.64     1297.19     54.41 o 
   2 -11   4     1152.02     1208.12     54.09 o 
   3 -11   4       99.18      110.12     20.08 o 
   4 -11   4      292.51      299.92     28.18 o 
  -4 -10   4      159.16      191.74     25.59 o 
  -2 -10   4       98.06      111.37     12.47 o 
  -1 -10   4       41.71       44.07      8.93 o 
   0 -10   4     1720.82     1655.74     57.65 o 
   1 -10   4      835.63      790.62     40.81 o 
   2 -10   4      311.73      283.41     25.91 o 
   3 -10   4      665.22      680.17     40.49 o 
   4 -10   4      350.62      366.97     30.45 o 
   5 -10   4        5.14       23.32     12.63 o 
  -5  -9   4        2.45        4.53      9.39 o 
  -4  -9   4       25.33       35.63     12.31 o 
  -3  -9   4      265.00      260.09     24.29 o 
  -2  -9   4       77.17       89.68     10.88 o 
  -1  -9   4        6.74        6.41      4.89 o 
   0  -9   4        0.54        6.48      6.15 o 
   1  -9   4      514.68      523.09     31.74 o 
   2  -9   4     1794.81     1830.64     60.89 o 
   3  -9   4      424.70      424.62     31.09 o 
   4  -9   4       23.15       21.38     10.04 o 
   5  -9   4      160.18      130.53     22.02 o 
   6  -9   4      252.05      307.70     31.09 o 
  -6  -8   4        7.38       24.29     13.93 o 
  -5  -8   4      119.35      122.43     21.70 o 
  -4  -8   4       21.07       31.42     11.98 o 
  -3  -8   4        1.20        0.72      4.36 o 
  -2  -8   4        5.62        3.72      4.58 o 
  -1  -8   4        2.75        9.34      4.56 o 
   0  -8   4      216.48      189.10     11.94 o 
   1  -8   4      543.17      529.89     30.45 o 
   2  -8   4      573.09      542.84     31.74 o 
   3  -8   4        2.77        2.27      6.48 o 
   4  -8   4     1240.87     1190.63     50.85 o 
   5  -8   4      229.97      225.75     24.29 o 
   6  -8   4        4.95        6.15     10.04 o 
   7  -8   4      110.50      117.57     24.29 o 
  -6  -7   4       96.21      106.56     21.38 o 
  -5  -7   4      322.30      304.78     28.18 o 
  -4  -7   4      891.08      797.10     41.46 o 
  -3  -7   4      802.93      734.97     49.56 o 
  -2  -7   4       41.64       38.90      7.42 o 
  -1  -7   4       27.54       38.52      6.92 o 
   0  -7   4       95.43       99.87     10.53 o 
   1  -7   4       10.67        8.58      3.66 o 
   2  -7   4       18.08       20.41      8.10 o 
   3  -7   4        0.68        5.83      5.83 o 
   4  -7   4     1048.81      965.52     40.97 o 
   5  -7   4       10.44       14.25      9.72 o 
   6  -7   4      613.61      634.51     39.84 o 
   7  -7   4       53.90       70.28     19.11 o 
  -6  -6   4      338.95      303.49     29.47 o 
  -5  -6   4        9.24       15.87      9.39 o 
  -4  -6   4       11.01       11.34      5.94 o 
  -3  -6   4     1164.14     1188.78    157.74 o 
  -2  -6   4     1628.68     1730.19    227.70 o 
  -1  -6   4      241.63      202.42     28.34 o 
   0  -6   4        2.26        5.38      3.89 o 
   1  -6   4      118.61      118.88      8.75 o 
   2  -6   4      133.86      135.71     14.90 o 
   3  -6   4      508.45      489.82     27.37 o 
   4  -6   4      315.34      313.03     19.76 o 
   5  -6   4       84.31       79.80     10.37 o 
   6  -6   4      221.64      192.72     22.67 o 
   7  -6   4        5.10        9.07     10.04 o 
  -7  -5   4      186.08      186.56     22.02 o 
  -6  -5   4      108.25      101.38     19.76 o 
  -5  -5   4      118.80      115.56     12.47 o 
  -4  -5   4      455.19      456.99     86.32 o 
  -3  -5   4      219.70      211.01     34.66 o 
  -2  -5   4      195.59      175.16     25.26 o 
  -1  -5   4       14.52       21.50      7.13 o 
   0  -5   4     1312.27     1372.21     84.54 o 
   1  -5   4      642.50      568.53     34.66 o 
   2  -5   4       22.59       14.64      2.99 o 
   3  -5   4      613.73      565.37     19.50 o 
   4  -5   4     1495.77     1456.30     34.01 o 
   5  -5   4      847.85      845.68     26.26 o 
   6  -5   4        9.81        9.91      5.71 o 
   7  -5   4        1.93        0.00      8.75 o 
   8  -5   4       42.50       44.05     16.52 o 
  -7  -4   4       17.04       17.49      7.45 o 
  -6  -4   4      151.66      154.50     22.02 o 
  -5  -4   4      492.42      518.33     83.08 o 
  -4  -4   4      276.75      275.69     49.72 o 
  -3  -4   4      315.40      309.59     26.56 o 
  -2  -4   4     1048.82     1015.05     84.86 o 
  -1  -4   4     8166.14     8429.40    847.46 o 
   0  -4   4     3635.06     3655.60    210.53 o 
   1  -4   4        8.02       16.16      3.33 o 
   2  -4   4     2972.82     2971.17     89.56 o 
   3  -4   4      795.16      705.31     20.58 o 
   4  -4   4      135.73      126.93     10.36 o 
   5  -4   4      491.37      481.72     19.45 o 
   6  -4   4      551.40      547.04     22.26 o 
   7  -4   4      119.41      133.13     13.69 o 
   8  -4   4       25.77       31.09     13.60 o 
  -7  -3   4        8.92       23.97     10.36 o 
  -6  -3   4       46.53       54.41     13.60 o 
  -5  -3   4      168.18      182.68     18.79 o 
  -4  -3   4       17.58       20.41      8.75 o 
  -3  -3   4     2011.30     2347.25     55.06 o 
  -2  -3   4     1887.52     2032.10     47.94 o 
  -1  -3   4      252.70      303.81     17.49 o 
   0  -3   4     4627.43     5066.00     72.55 o 
   1  -3   4    17757.70    18482.41    434.73 o 
   2  -3   4     3337.70     3499.08     83.40 o 
   3  -3   4      436.77      440.21     15.46 o 
   4  -3   4     2380.41     2447.10     86.16 o 
   5  -3   4      375.82      365.23     16.49 o 
   6  -3   4       11.09        9.01      5.21 o 
   7  -3   4        7.17       11.02      6.61 o 
   8  -3   4       19.02       22.02     12.31 o 
  -6  -2   4       19.90       27.53     11.98 o 
  -5  -2   4       96.38      116.28     16.19 o 
  -4  -2   4     1075.37     1090.22     39.84 o 
  -3  -2   4      752.20      797.75     31.42 o 
  -2  -2   4     1070.78     1138.16     34.66 o 
  -1  -2   4     3472.92     3755.53     60.89 o 
   0  -2   4      809.14      832.40     26.56 o 
   1  -2   4     3450.40     3605.63    371.99 o 
   2  -2   4     2215.45     2244.26     47.94 o 
   3  -2   4     3671.39     3641.12    111.26 o 
   4  -2   4      486.99      486.95     10.45 o 
   5  -2   4      105.98       97.53      9.39 o 
   6  -2   4      866.03      878.40     86.48 o 
   7  -2   4      498.01      550.84     33.20 o 
   8  -2   4       42.10       51.82     15.55 o 
  -7  -1   4        1.22        3.24      8.75 o 
  -6  -1   4       15.29        9.39      9.07 o 
  -5  -1   4      420.18      399.04     26.56 o 
  -4  -1   4      312.44      326.48     22.02 o 
  -3  -1   4      637.20      613.78     27.53 o 
  -2  -1   4      415.32      362.11     19.11 o 
  -1  -1   4      146.50      141.86     11.66 o 
   0  -1   4     1569.12     1721.16     36.60 o 
   1  -1   4     1033.59      948.77    109.31 o 
   2  -1   4      557.03      473.05     30.28 o 
   3  -1   4      351.84      324.46      7.37 o 
   4  -1   4       26.01       29.92      3.44 o 
   5  -1   4     1005.41      972.45     32.40 o 
   6  -1   4      564.84      568.90     75.14 o 
   7  -1   4        0.45        1.23      5.76 o 
   8  -1   4      259.41      267.86     25.91 o 
   9  -1   4      174.85      203.08     23.00 o 
  -7   0   4       16.18       35.63     12.63 o 
  -6   0   4      152.53      147.05     19.76 o 
  -5   0   4      170.74      154.82     17.49 o 
  -4   0   4       12.18       11.34      6.80 o 
  -3   0   4     4058.24     4236.84     73.85 o 
  -2   0   4       50.39       80.97      9.72 o 
  -1   0   4     1499.97     1745.46     38.54 o 
   0   0   4      371.18      380.42     27.21 o 
   1   0   4       36.14       42.71      3.14 o 
   2   0   4       30.37       28.86      2.59 o 
   3   0   4     2215.97     2153.67    106.55 o 
   4   0   4     1584.43     1478.40     51.80 o 
   5   0   4      497.63      490.15     26.13 o 
   6   0   4       80.34       80.71      9.34 o 
   7   0   4      825.61      783.50     39.51 o 
   8   0   4      261.57      266.24     26.56 o 
   9   0   4        3.27        0.00      6.48 o 
  -7   1   4      157.59      183.00     21.70 o 
  -6   1   4       55.83       63.81     15.22 o 
  -5   1   4      954.66      906.25     40.49 o 
  -4   1   4      986.84     1026.09     39.51 o 
  -3   1   4      210.15      202.11     16.52 o 
  -2   1   4       79.90      117.57     11.34 o 
  -1   1   4     2564.15     2703.21     48.26 o 
   0   1   4     5062.07     5498.23    248.69 o 
   1   1   4     7944.86     9188.56    356.58 o 
   2   1   4     1592.45     1712.82     82.58 o 
   3   1   4     1109.65     1101.61     52.13 o 
   4   1   4        2.29        3.67      2.06 o 
   5   1   4      948.36      954.00     52.02 o 
   6   1   4      233.03      219.09     16.52 o 
   7   1   4        3.76        1.30      7.13 o 
   8   1   4      103.70      124.37     20.08 o 
   9   1   4      114.53      145.75     22.35 o 
  -7   2   4       89.17      105.27     19.43 o 
  -6   2   4      758.74      783.50     41.46 o 
  -5   2   4       35.48       27.53     10.04 o 
  -4   2   4     1422.21     1089.90     41.13 o 
  -3   2   4     3452.47     3311.48     66.72 o 
  -2   2   4     2470.28     2567.82     52.79 o 
  -1   2   4     1170.36     1198.23     22.56 o 
   0   2   4     1310.09     1388.37     26.99 o 
   1   2   4      467.45      488.32     31.04 o 
   2   2   4     1941.65     2028.32    147.75 o 
   3   2   4       32.18       28.46      3.05 o 
   4   2   4     1753.04     1758.54     66.72 o 
   5   2   4      268.81      268.68     11.02 o 
   6   2   4       36.92       45.34     10.04 o 
   7   2   4      112.43      107.53     15.55 o 
   9   2   4        1.31        4.86      6.48 o 
  -7   3   4      157.93      182.35     24.29 o 
  -6   3   4       12.26       20.08     10.04 o 
  -5   3   4        1.69        4.86      6.48 o 
  -4   3   4      388.36      349.48     24.29 o 
  -3   3   4      162.63      124.37     13.93 o 
  -2   3   4      994.71      933.88     43.24 o 
  -1   3   4     2112.52     2050.94     70.61 o 
   0   3   4     1989.47     1975.77     37.86 o 
   1   3   4     1499.83     1451.20     57.83 o 
   2   3   4     2493.57     2710.89    190.91 o 
   3   3   4     2200.86     2261.85     36.28 o 
   4   3   4     4677.74     5102.19    295.71 o 
   5   3   4      302.52      301.87     19.43 o 
   6   3   4        1.20        6.15      5.83 o 
   7   3   4        3.80        9.39      7.45 o 
  -7   4   4      174.84      205.35     23.00 o 
  -6   4   4      115.44      127.29     20.08 o 
  -5   4   4     1377.93     1291.04     50.85 o 
  -3   4   4       26.37       29.80      9.72 o 
  -2   4   4     3370.09     3404.28     45.81 o 
  -1   4   4     8672.08     9447.48     74.76 o 
   0   4   4      386.04      408.40     12.51 o 
   1   4   4      865.03      794.60     31.43 o 
   2   4   4     1171.11     1186.22     55.39 o 
   3   4   4      949.63      911.43     29.80 o 
   4   4   4     2545.59     2483.28     53.77 o 
   5   4   4      846.39      815.24     33.36 o 
   6   4   4      293.12      285.35     22.02 o 
   7   4   4       23.55       26.24     10.69 o 
   8   4   4        4.39        6.80      8.75 o 
  -7   5   4        1.15        6.80      6.15 o 
  -6   5   4       12.47       21.38     10.04 o 
  -5   5   4      304.92      306.40     26.56 o 
  -4   5   4       44.79       53.44     13.60 o 
  -3   5   4     2182.99     2121.17     55.71 o 
  -2   5   4      110.09      123.12      9.62 o 
  -1   5   4     4992.68     5158.11     54.83 o 
   0   5   4    10384.87    10705.71    241.91 o 
   1   5   4     9665.27    10641.16    114.33 o 
   2   5   4       38.58       46.51      4.46 o 
   3   5   4     1764.86     1758.09     44.70 o 
   4   5   4      666.42      637.42     28.50 o 
   5   5   4      316.32      316.77     22.02 o 
   6   5   4       56.83       56.68     12.96 o 
   7   5   4       49.35       40.49     12.96 o 
   8   5   4       38.87       30.12     11.98 o 
  -7   6   4        1.51        8.10      7.13 o 
  -5   6   4      253.40      247.45     24.94 o 
  -4   6   4      480.54      499.77     31.42 o 
  -3   6   4      207.61      195.15     12.94 o 
  -2   6   4       19.07       12.88      4.79 o 
  -1   6   4      242.60      225.31     11.78 o 
   0   6   4      106.03      107.57      6.79 o 
   1   6   4     2413.79     2378.39    142.51 o 
   2   6   4     2685.08     2774.14     57.98 o 
   3   6   4     1652.03     1488.61     43.73 o 
   4   6   4       36.50       27.53      9.07 o 
   5   6   4      469.24      441.79     27.21 o 
   6   6   4      427.06      408.75     28.50 o 
   7   6   4      218.35      218.30     23.00 o 
   8   6   4       20.40       28.83     11.34 o 
  -6   7   4      115.43      122.11     22.67 o 
  -5   7   4      127.76      124.05     20.73 o 
  -4   7   4      280.46      286.73     18.62 o 
  -3   7   4      196.75      193.47     13.63 o 
  -2   7   4       58.06       57.24      8.34 o 
  -1   7   4        2.56        3.45      3.81 o 
   0   7   4      298.13      282.96     12.90 o 
   1   7   4      251.35      215.50     10.50 o 
   2   7   4      843.97      866.76     21.70 o 
   3   7   4        1.51        5.18      4.53 o 
   4   7   4      551.92      518.55     29.15 o 
   5   7   4      767.79      721.63     36.60 o 
   6   7   4        2.75        1.94      7.13 o 
   7   7   4      185.08      182.68     22.02 o 
   8   7   4      192.45      226.72     24.29 o 
  -6   8   4       38.04       62.84     18.46 o 
  -5   8   4      107.24      129.88     21.38 o 
  -4   8   4      582.11      555.79     55.87 o 
  -3   8   4       21.08       20.58      6.75 o 
  -2   8   4       56.39       45.27      7.88 o 
  -1   8   4        2.29        5.15      4.20 o 
   0   8   4       75.36       91.10      9.39 o 
   1   8   4      408.32      453.68     39.84 o 
   2   8   4      536.38      533.13     28.83 o 
   3   8   4     1104.08     1086.34     42.11 o 
   4   8   4      622.47      608.59     33.04 o 
   5   8   4        3.58        6.48      7.45 o 
   6   8   4      275.49      270.13     25.26 o 
   7   8   4      189.17      221.87     24.29 o 
   8   8   4        0.93        2.59      4.86 o 
  -5   9   4      375.18      392.88     32.07 o 
  -4   9   4       93.68      100.19     12.82 o 
  -3   9   4      150.19      165.77     14.53 o 
  -2   9   4       46.87       54.38      9.26 o 
  -1   9   4      198.61      178.61     12.71 o 
   0   9   4       85.97       80.47      9.36 o 
   1   9   4      148.04      152.91     10.27 o 
   2   9   4       31.77       33.36     10.69 o 
   3   9   4        5.82        3.24      6.15 o 
   4   9   4      398.45      384.14     28.18 o 
   5   9   4      257.18      259.11     24.62 o 
   6   9   4       35.69       40.16     13.60 o 
   7   9   4       32.30       58.95     15.87 o 
  -5  10   4       49.63       65.10     15.22 o 
  -4  10   4      412.22      435.94     23.08 o 
  -3  10   4      618.33      595.95     25.53 o 
  -2  10   4      927.33      877.54     29.31 o 
  -1  10   4        4.00        4.19      4.46 o 
   0  10   4       81.63       83.31     10.17 o 
   1  10   4       23.57       24.62     10.04 o 
   2  10   4      173.16      168.75     19.11 o 
   3  10   4       49.62       49.88     13.60 o 
   4  10   4       28.80       36.92     12.31 o 
   5  10   4        5.44        8.42      8.42 o 
   6  10   4       33.81       46.32     13.93 o 
   7  10   4        0.23        6.15      6.15 o 
  -4  11   4       43.84       53.35     10.56 o 
  -3  11   4        0.08        4.47      5.38 o 
  -2  11   4      442.15      467.02     22.67 o 
  -1  11   4     1023.98     1084.22     32.62 o 
   0  11   4     1608.35     1608.57     37.72 o 
   1  11   4        2.52        3.56      6.80 o 
   2  11   4     1400.82     1396.62     54.09 o 
   3  11   4      410.78      375.39     29.47 o 
   4  11   4      145.25      167.45     22.67 o 
   5  11   4        0.41        0.97      5.18 o 
   6  11   4        0.47        9.72      6.80 o 
  -4  12   4       85.19       83.56     17.17 o 
  -3  12   4      570.22      599.65     27.48 o 
  -2  12   4      666.49      671.54     28.06 o 
  -1  12   4       63.68       72.85     11.42 o 
   0  12   4      522.98      562.92     35.95 o 
   1  12   4      680.96      709.65     40.16 o 
   2  12   4       77.34       84.54     17.49 o 
   3  12   4      114.21      119.52     20.41 o 
   4  12   4      845.02      801.96     45.67 o 
   5  12   4      133.19      149.64     23.97 o 
   6  12   4        9.31       26.24      9.07 o 
  -3  13   4      270.26      308.02     27.53 o 
  -2  13   4       23.55       41.29      9.49 o 
  -1  13   4     1475.30     1582.70     42.74 o 
   0  13   4      837.00      852.16     45.67 o 
   1  13   4       25.56       26.88     11.98 o 
   2  13   4       13.23       18.79     11.34 o 
   3  13   4      154.19      156.76     23.64 o 
   4  13   4        0.81        0.97      8.75 o 
   5  13   4        0.10        0.00     10.04 o 
  -1  14   4        0.07        0.65      9.07 o 
   0  14   4      101.69       98.14     20.41 o 
   1  14   4      555.00      547.70     38.87 o 
   2  14   4      353.07      383.16     33.04 o 
   3  14   4        0.98        7.13     10.69 o 
  -1 -12   5        8.31       11.98      7.45 o 
   0 -12   5      123.73      119.19     19.76 o 
   1 -12   5      461.89      492.64     35.30 o 
   2 -12   5      207.19      237.09     24.62 o 
  -3 -11   5      129.84      119.84     21.38 o 
  -1 -11   5       20.35       26.88     10.36 o 
   0 -11   5      236.22      225.43     23.32 o 
   1 -11   5       54.07       39.19     12.96 o 
   2 -11   5      194.24      199.52     22.67 o 
   3 -11   5      525.59      578.47     38.87 o 
   4 -11   5      139.67      126.64     21.38 o 
  -4 -10   5        0.37        1.62      9.72 o 
  -3 -10   5       43.19       49.23     14.90 o 
  -2 -10   5      566.05      605.03     35.95 o 
  -1 -10   5      373.54      379.28     28.83 o 
   0 -10   5      301.32      276.93     25.26 o 
   1 -10   5      619.70      590.13     36.60 o 
   2 -10   5      381.83      390.29     30.45 o 
   3 -10   5       76.95       75.47     17.17 o 
   4 -10   5      105.86      114.66     20.08 o 
   5 -10   5       56.73       50.20     17.17 o 
  -4  -9   5       23.96       24.94     12.31 o 
  -3  -9   5       30.93       32.07     12.63 o 
  -2  -9   5       12.16        6.26      5.94 o 
  -1  -9   5      455.03      446.65     30.12 o 
   0  -9   5      689.72      684.06     36.92 o 
   1  -9   5       80.68       88.42     16.19 o 
   2  -9   5      534.39      563.90     35.30 o 
   3  -9   5      844.55      791.59     42.75 o 
   4  -9   5      102.20      109.80     19.43 o 
   5  -9   5       56.65       58.95     16.52 o 
   6  -9   5        3.62        3.24      9.72 o 
  -5  -8   5        0.33        0.00      8.10 o 
  -4  -8   5        4.46        2.59      7.45 o 
  -3  -8   5      219.62      201.43     20.24 o 
  -2  -8   5      185.91      183.09     13.85 o 
  -1  -8   5        5.48        6.06      4.59 o 
   0  -8   5       38.25       40.16     11.34 o 
   1  -8   5       53.33       55.39     12.96 o 
   2  -8   5      259.53      213.77     21.05 o 
   3  -8   5      670.86      618.31     35.95 o 
   4  -8   5        6.42        0.00      6.48 o 
   5  -8   5       42.58       31.42     12.31 o 
   6  -8   5       40.15       50.53     16.52 o 
  -5  -7   5       82.13       76.11     18.46 o 
  -4  -7   5        6.81        5.51      5.95 o 
  -3  -7   5      252.34      265.82     20.89 o 
  -2  -7   5      580.96      564.74     22.21 o 
  -1  -7   5      571.48      607.24     35.14 o 
   0  -7   5       47.58       55.73      7.63 o 
   1  -7   5       38.39       27.21      9.72 o 
   2  -7   5      141.69      130.85     17.49 o 
   3  -7   5        2.12        1.30      5.51 o 
   4  -7   5     1587.72     1509.88     42.27 o 
   5  -7   5        9.51        7.79      6.48 o 
   6  -7   5       58.17       60.24     16.19 o 
   7  -7   5        5.00        6.80     11.34 o 
  -6  -6   5       99.42       70.61     18.79 o 
  -5  -6   5      198.46      177.17     23.97 o 
  -4  -6   5     1423.42     1437.57    153.20 o 
  -3  -6   5      106.68      101.09     16.19 o 
  -2  -6   5      456.52      447.26     33.04 o 
  -1  -6   5      909.95      891.60     58.30 o 
   0  -6   5      381.51      379.29     34.33 o 
   1  -6   5       46.76       52.15     11.66 o 
   2  -6   5       33.76       25.26      9.07 o 
   3  -6   5       26.25       23.32      6.64 o 
   4  -6   5      221.07      216.76     14.51 o 
   5  -6   5      585.71      590.04     24.29 o 
   6  -6   5     1139.86     1212.65     53.12 o 
   7  -6   5       25.53       21.05     12.63 o 
  -6  -5   5      409.98      377.01     32.71 o 
  -5  -5   5      272.41      260.69     55.71 o 
  -4  -5   5        5.68        7.08      5.38 o 
  -3  -5   5      790.16      754.86     98.30 o 
  -2  -5   5     2427.61     2452.23    256.36 o 
  -1  -5   5      264.26      231.24     24.13 o 
   0  -5   5      228.06      253.70     30.28 o 
   1  -5   5       55.78       85.83      6.87 o 
   2  -5   5       23.15       18.81      5.38 o 
   3  -5   5      202.34      169.43     23.48 o 
   4  -5   5       11.71       12.47      5.35 o 
   5  -5   5       76.69       67.71      9.96 o 
   6  -5   5      485.09      515.01     22.98 o 
   7  -5   5      409.63      467.70     34.01 o 
   8  -5   5       36.44       46.64     17.17 o 
  -6  -4   5        9.03       10.04     10.04 o 
  -5  -4   5       44.72       48.50      9.96 o 
  -4  -4   5      226.15      222.84     20.41 o 
  -3  -4   5      338.61      391.59     25.26 o 
  -2  -4   5        1.66        4.86      5.51 o 
  -1  -4   5     1562.05     1516.42     41.46 o 
   0  -4   5     3990.53     4004.36    271.42 o 
   1  -4   5     3782.90     3715.12    290.21 o 
   2  -4   5      121.44       88.26      8.70 o 
   3  -4   5        0.37        3.05      3.54 o 
   4  -4   5      440.21      409.52     17.62 o 
   5  -4   5      632.78      591.24     22.51 o 
   6  -4   5        3.90        2.33      5.21 o 
   7  -4   5       44.69       48.84      9.95 o 
   8  -4   5       45.18       52.79     15.87 o 
  -7  -3   5       26.33       23.00      8.42 o 
  -6  -3   5       72.56       94.25     17.81 o 
  -5  -3   5      342.71      362.11     26.88 o 
  -4  -3   5      305.14      326.48     23.97 o 
  -3  -3   5      154.67      183.65     17.49 o 
  -2  -3   5        8.25       18.14      7.45 o 
  -1  -3   5     1304.16     1446.50     41.78 o 
   0  -3   5     1279.64     1493.47     41.13 o 
   1  -3   5     2499.78     2569.95     87.00 o 
   2  -3   5     3694.18     3738.80    170.53 o 
   3  -3   5     2297.07     2292.16     37.67 o 
   4  -3   5       82.15       65.43      8.24 o 
   5  -3   5      187.41      189.88     12.60 o 
   6  -3   5      486.08      514.85     27.69 o 
   7  -3   5      188.27      218.95     15.92 o 
   8  -3   5        1.27        7.45      8.42 o 
  -6  -2   5       20.15       24.29     11.66 o 
  -5  -2   5        4.00        3.89      7.45 o 
  -4  -2   5      147.86      159.03     17.49 o 
  -3  -2   5     2265.30     2347.90     58.30 o 
  -2  -2   5     1675.13     1702.38     46.32 o 
  -1  -2   5        2.48        0.65      3.56 o 
   0  -2   5     1300.99     1297.84     36.60 o 
   1  -2   5     3951.24     3909.21    231.10 o 
   2  -2   5     2956.13     3179.71    186.89 o 
   3  -2   5      954.38     1012.22     36.60 o 
   4  -2   5     1239.08     1132.38     41.30 o 
   5  -2   5      371.58      366.37     22.02 o 
   6  -2   5      123.36      118.00     11.09 o 
   7  -2   5        1.59        0.00      5.13 o 
   8  -2   5       53.83       73.85     16.84 o 
  -7  -1   5        1.23        4.53      7.45 o 
  -6  -1   5       18.64       21.70     10.69 o 
  -5  -1   5        2.48        0.00      6.48 o 
  -4  -1   5       22.13       24.29      9.07 o 
  -3  -1   5        7.04       13.93      7.13 o 
  -2  -1   5      193.35      177.49     15.55 o 
  -1  -1   5     1864.19     1980.28     45.99 o 
   0  -1   5      117.51      103.32     10.36 o 
   1  -1   5      743.39      626.11     38.54 o 
   2  -1   5     2262.94     2279.31    107.69 o 
   3  -1   5     1602.16     1572.42    118.54 o 
   4  -1   5      699.49      729.41     20.45 o 
   5  -1   5       19.04       20.19      5.25 o 
   6  -1   5      115.39      117.35     20.57 o 
   7  -1   5      326.66      323.24     27.21 o 
   8  -1   5       15.41       19.11     10.69 o 
   9  -1   5       12.51       16.52      9.39 o 
  -7   0   5        4.52       18.79      9.07 o 
  -6   0   5        1.94        8.75      9.07 o 
  -5   0   5      134.92      158.38     18.79 o 
  -4   0   5      307.47      291.50     22.35 o 
  -3   0   5      374.92      340.09     22.35 o 
  -2   0   5       89.23       92.31     12.31 o 
  -1   0   5       95.83      110.12     11.01 o 
   0   0   5       72.11      103.65      9.72 o 
   1   0   5      327.79      332.74     19.52 o 
   2   0   5      235.85      264.52      7.61 o 
   3   0   5        8.62        8.77      1.92 o 
   4   0   5      510.58      494.22     24.59 o 
   5   0   5      784.66      785.84     44.86 o 
   6   0   5      261.81      243.22     37.25 o 
   7   0   5       41.88       63.16     15.22 o 
   8   0   5      148.42      171.66     23.00 o 
   9   0   5      164.17      175.23     21.70 o 
  -7   1   5      158.29      202.43     23.32 o 
  -6   1   5      509.89      533.13     35.30 o 
  -5   1   5        0.60        0.65      6.80 o 
  -4   1   5      909.28      839.85     37.57 o 
  -3   1   5     2163.91     2142.87     55.39 o 
  -2   1   5      617.34      566.81     26.24 o 
  -1   1   5        1.91        2.92      3.24 o 
   0   1   5       37.37       37.93      3.80 o 
   1   1   5       46.73       43.90      3.71 o 
   2   1   5      113.65       98.31      7.44 o 
   3   1   5      270.71      248.40     14.05 o 
   4   1   5     1122.30     1174.22     70.74 o 
   5   1   5       12.83       16.45      3.48 o 
   6   1   5      274.50      229.64     21.38 o 
   7   1   5      151.79      146.40     20.73 o 
   8   1   5        0.82        2.92      6.48 o 
   9   1   5       79.83       81.62     17.81 o 
  -7   2   5      145.73      197.25     22.35 o 
  -6   2   5       98.11      112.07     19.11 o 
  -5   2   5     1061.10     1046.50     45.99 o 
  -4   2   5      664.21      708.35     35.30 o 
  -3   2   5      206.00      208.26     18.14 o 
  -2   2   5     1882.08     1676.14     45.34 o 
  -1   2   5      790.57      745.48     23.97 o 
   0   2   5      225.07      191.05      7.00 o 
   1   2   5      132.85      131.17      8.24 o 
   2   2   5        5.94        8.13      2.16 o 
   3   2   5        3.82        7.51      2.11 o 
   4   2   5     3139.74     3180.26    161.55 o 
   5   2   5      826.31      865.76     62.14 o 
   6   2   5      326.92      294.36     15.71 o 
   7   2   5        0.46        0.65      6.80 o 
   8   2   5       92.79       91.66     18.46 o 
   9   2   5        8.33       11.34      7.13 o 
  -7   3   5      278.24      284.05     27.21 o 
  -6   3   5      482.24      529.89     35.95 o 
  -5   3   5      112.61      106.88     17.81 o 
  -4   3   5      457.85      475.80     29.80 o 
  -3   3   5     2187.51     2118.90     57.01 o 
  -2   3   5     1008.57     1010.72     25.31 o 
  -1   3   5       45.69       37.68      5.71 o 
   0   3   5      453.30      447.75     11.33 o 
   1   3   5      557.62      534.09     23.90 o 
   2   3   5     1316.47     1342.69     80.43 o 
   3   3   5      759.21      745.55     42.05 o 
   4   3   5     2514.90     2658.52    173.22 o 
   5   3   5      466.46      505.60     24.29 o 
   6   3   5     1384.17     1391.77     44.05 o 
   7   3   5      245.76      243.57     20.73 o 
   8   3   5        0.10        0.00      6.80 o 
   9   3   5        7.47       16.84      8.42 o 
  -7   4   5       11.00       17.81      7.13 o 
  -6   4   5        2.23        5.51      7.13 o 
  -5   4   5       49.23       56.68     14.58 o 
  -4   4   5      158.27      178.14     18.79 o 
  -3   4   5      532.46      467.38     27.53 o 
  -2   4   5        3.82        6.38      4.70 o 
  -1   4   5     3596.86     3568.82    197.57 o 
   0   4   5     4376.30     4347.00     44.75 o 
   1   4   5     1404.29     1308.47     32.23 o 
   2   4   5      187.05      181.23      8.59 o 
   3   4   5      839.02      811.49     38.97 o 
   4   4   5       83.40       99.43     11.66 o 
   5   4   5       59.78       57.33     10.69 o 
   6   4   5      921.58      869.65     36.60 o 
   7   4   5       85.77       71.58     14.25 o 
  -6   5   5        2.37        4.53      7.13 o 
  -5   5   5      637.31      580.42     36.60 o 
  -4   5   5      469.14      434.66     29.47 o 
  -3   5   5        5.87        7.46      4.66 o 
  -2   5   5     1365.18     1306.56     52.47 o 
  -1   5   5     2841.22     2766.93    111.90 o 
   0   5   5       84.84       71.47      4.73 o 
   1   5   5     8071.71     8140.02    326.68 o 
   2   5   5     5580.62     5793.31    362.43 o 
   3   5   5      354.17      367.29     21.05 o 
   4   5   5       64.13       73.85     11.98 o 
   5   5   5      463.50      486.16     26.88 o 
   6   5   5       46.26       61.54     13.28 o 
   7   5   5       45.67       63.48     14.90 o 
   8   5   5        0.01        1.62      7.13 o 
  -6   6   5       14.37       14.90      8.10 o 
  -5   6   5       91.71       74.82     16.52 o 
  -3   6   5     2196.60     2139.57     43.28 o 
  -2   6   5      585.47      576.40     20.95 o 
  -1   6   5      692.25      668.11     20.84 o 
   0   6   5     2510.44     2449.32     54.98 o 
   1   6   5      613.46      591.18     15.94 o 
   2   6   5      604.67      631.09     15.25 o 
   3   6   5     1875.36     1947.89     50.85 o 
   4   6   5      476.58      502.36     27.21 o 
   5   6   5        0.62        1.62      5.51 o 
   6   6   5        3.15        2.92      6.48 o 
   7   6   5       75.55       87.45     17.49 o 
   8   6   5      128.20      181.70     23.97 o 
  -6   7   5        3.51       11.66      6.15 o 
  -4   7   5       16.03       22.80      7.44 o 
  -3   7   5      578.59      602.33     23.93 o 
  -2   7   5      420.32      414.82     18.55 o 
  -1   7   5      448.49      435.31     25.10 o 
   0   7   5       56.15       49.44      6.96 o 
   1   7   5      245.69      225.04      8.51 o 
   2   7   5     1219.00     1157.32     22.19 o 
   3   7   5      599.24      601.14     29.80 o 
   4   7   5       33.56       32.39     10.69 o 
   5   7   5       97.82       99.76     16.52 o 
   6   7   5       98.58      117.57     18.79 o 
   7   7   5       67.12       62.84     16.19 o 
   8   7   5       23.84       32.39     11.66 o 
  -5   8   5      172.01      169.40     23.97 o 
  -4   8   5      123.01      121.55     14.08 o 
  -3   8   5       95.26       90.13     11.67 o 
  -2   8   5      325.07      316.78     17.03 o 
  -1   8   5       50.39       65.83      8.92 o 
   0   8   5        1.36        8.50      4.43 o 
   1   8   5       21.23       26.84      5.60 o 
   2   8   5      322.48      299.60     21.70 o 
   3   8   5        2.11        5.18      5.51 o 
   4   8   5      522.76      564.22     32.07 o 
   5   8   5      462.76      503.00     32.07 o 
   6   8   5       12.74       17.81     10.36 o 
   7   8   5      204.16      227.70     24.62 o 
   8   8   5       91.19      117.25     21.05 o 
  -5   9   5       56.23       94.58     18.46 o 
  -4   9   5      814.10      825.48     47.94 o 
  -3   9   5      746.56      768.82     28.85 o 
  -2   9   5       82.65       80.18     10.99 o 
  -1   9   5      212.72      210.51     13.92 o 
   0   9   5       51.31       57.09      8.67 o 
   1   9   5      268.72      262.91     19.27 o 
   2   9   5       34.94       42.43     11.98 o 
   3   9   5      268.01      256.85     22.35 o 
   4   9   5       13.39       12.31      8.75 o 
   5   9   5        9.02       17.81      9.72 o 
   6   9   5      150.05      185.91     22.67 o 
   7   9   5       10.46       16.19      9.72 o 
  -5  10   5      185.89      226.40     23.97 o 
  -4  10   5        0.44        4.86      5.50 o 
  -3  10   5      426.74      423.25     22.55 o 
  -2  10   5      918.32      974.22     36.92 o 
  -1  10   5      482.85      471.69     21.28 o 
   0  10   5       89.00      113.59     11.52 o 
   1  10   5       58.43       47.94     12.96 o 
   2  10   5      133.62      145.75     19.43 o 
   3  10   5      100.98      102.35     17.49 o 
   4  10   5      543.03      523.41     34.33 o 
   5  10   5      172.64      179.76     21.70 o 
   6  10   5       22.30       13.28      9.39 o 
   7  10   5        6.05       20.08      9.39 o 
  -4  11   5      129.56      136.10     21.54 o 
  -3  11   5      102.03      123.86     14.65 o 
  -2  11   5       79.23       77.16     11.90 o 
  -1  11   5       15.42       14.98      6.86 o 
   0  11   5      235.13      250.76     16.09 o 
   1  11   5      246.24      240.00     23.64 o 
   2  11   5       56.57       48.26     13.60 o 
   3  11   5      152.50      159.03     22.02 o 
   4  11   5      406.44      395.80     31.09 o 
   5  11   5      231.58      261.06     26.24 o 
   6  11   5      148.48      173.93     21.70 o 
  -3  12   5       14.47       21.65      7.44 o 
  -2  12   5      211.61      218.44     16.82 o 
  -1  12   5      491.95      525.05     24.48 o 
   0  12   5      753.12      799.04     43.40 o 
   1  12   5       69.18       60.57     15.55 o 
   2  12   5      182.97      183.00     23.97 o 
   3  12   5      238.35      222.84     23.97 o 
   4  12   5        3.62        0.00      7.77 o 
   5  12   5      106.22      110.45     20.41 o 
   6  12   5       69.56       66.72     16.52 o 
  -2  13   5      190.19      226.19     18.79 o 
  -1  13   5        2.63        2.92      9.07 o 
   0  13   5      461.56      505.92     36.60 o 
   1  13   5      573.48      620.90     39.84 o 
   2  13   5      279.98      291.83     28.18 o 
   3  13   5        2.36        4.86      8.75 o 
   4  13   5       12.87        8.75     10.69 o 
   5  13   5       78.72      100.41     22.02 o 
  -1  14   5       83.59       93.93     20.73 o 
   0  14   5      106.14      121.46     23.00 o 
   1  14   5        0.05        8.10     11.34 o 
   2  14   5      111.54      105.27     21.70 o 
   3  14   5      147.74      150.29     24.94 o 
  -1 -11   6        0.82        0.97      5.83 o 
   0 -11   6        3.34       11.98      7.45 o 
   1 -11   6      100.95      126.97     20.41 o 
   2 -11   6      230.29      256.20     25.91 o 
   3 -11   6      179.05      197.90     22.02 o 
  -3 -10   6        6.39        8.10     10.04 o 
  -2 -10   6       74.83       94.25     17.81 o 
  -1 -10   6       58.25       55.39     14.25 o 
   0 -10   6       29.86       16.52      9.07 o 
   1 -10   6       25.17       26.56     10.69 o 
   2 -10   6      244.14      238.71     24.62 o 
   3 -10   6      517.09      595.64     39.19 o 
   4 -10   6      222.53      244.54     24.94 o 
   5 -10   6       31.82       13.60     13.28 o 
  -4  -9   6       14.15       18.46     11.66 o 
  -3  -9   6      112.13      126.69     14.31 o 
  -2  -9   6      208.84      210.09     15.91 o 
  -1  -9   6      244.61      240.98     23.97 o 
   0  -9   6       71.88       84.86     16.52 o 
   1  -9   6      422.62      364.70     28.83 o 
   2  -9   6       20.91        8.10      8.42 o 
   3  -9   6      188.54      165.19     22.67 o 
   4  -9   6      154.37      145.43     22.67 o 
   5  -9   6       98.30      110.45     22.02 o 
  -4  -8   6        0.33        7.13      8.75 o 
  -3  -8   6      105.65       91.34     12.25 o 
  -2  -8   6      479.19      511.18     32.07 o 
  -1  -8   6      782.36      819.77     40.81 o 
   0  -8   6       68.81       82.27     15.55 o 
   1  -8   6      145.90      146.08     19.43 o 
   2  -8   6      418.65      415.23     29.80 o 
   3  -8   6      571.54      552.56     35.63 o 
   4  -8   6       25.06       20.08     11.34 o 
   5  -8   6      161.79      143.16     22.67 o 
   6  -8   6        8.67        8.42     11.01 o 
  -5  -7   6        2.15        4.53      8.75 o 
  -4  -7   6       37.28       43.60      9.84 o 
  -3  -7   6      117.60      120.82     13.17 o 
  -2  -7   6       14.11       25.04      7.44 o 
  -1  -7   6      333.55      315.77     16.60 o 
   0  -7   6      464.50      526.00     31.42 o 
   1  -7   6       35.47       55.39     13.28 o 
   2  -7   6      159.73      131.82     17.81 o 
   3  -7   6      501.54      480.01     31.74 o 
   4  -7   6      206.21      201.61     15.55 o 
   5  -7   6      143.54      147.40     14.84 o 
   6  -7   6       65.87       54.09     15.55 o 
   7  -7   6       23.39       27.53     13.93 o 
  -5  -6   6       62.59       86.48     19.11 o 
  -4  -6   6       52.88       60.89     15.87 o 
  -3  -6   6      752.51      715.40     90.20 o 
  -2  -6   6     1067.83     1031.55    107.21 o 
  -1  -6   6      502.80      475.09     32.23 o 
   0  -6   6      192.27      175.46     11.28 o 
   1  -6   6       67.52       62.19     12.63 o 
   2  -6   6      185.04      202.43     19.43 o 
   3  -6   6       13.56       26.20      7.19 o 
   4  -6   6        0.28        2.35      5.12 o 
   5  -6   6       12.12       16.60      6.85 o 
   6  -6   6      222.26      226.49     22.67 o 
   7  -6   6      156.07      195.31     24.29 o 
  -6  -5   6        0.26        0.00      9.72 o 
  -5  -5   6       79.30       91.17     12.90 o 
  -4  -5   6      543.99      540.49     49.39 o 
  -3  -5   6      143.31      139.99     13.17 o 
  -2  -5   6      312.30      278.74     49.23 o 
  -1  -5   6     1607.93     1462.52    163.40 o 
   0  -5   6      940.41      910.72     24.78 o 
   1  -5   6      361.68      323.89     22.67 o 
   2  -5   6      775.75      713.53     33.68 o 
   3  -5   6        2.45        0.00      3.96 o 
   4  -5   6      892.06      868.20     27.48 o 
   5  -5   6      535.97      526.96     22.56 o 
   6  -5   6       21.15       25.25      8.24 o 
   7  -5   6        0.49        3.71      6.30 o 
   8  -5   6      125.80      180.41     26.56 o 
  -6  -4   6      285.21      265.92     28.83 o 
  -5  -4   6      293.70      302.19     26.56 o 
  -4  -4   6       25.65       27.85     11.01 o 
  -3  -4   6       21.48       19.11      9.07 o 
  -2  -4   6        7.31       11.01      6.80 o 
  -1  -4   6       48.33       58.95     11.66 o 
   0  -4   6       63.05       58.54      7.77 o 
   1  -4   6       65.46       51.09      5.83 o 
   2  -4   6      515.19      537.49     27.85 o 
   3  -4   6      899.71      848.98     25.18 o 
   4  -4   6      588.10      582.13     21.85 o 
   5  -4   6      154.32      147.37     12.48 o 
   6  -4   6     1363.28     1348.37     36.52 o 
   7  -4   6      450.30      498.05     24.16 o 
   8  -4   6        0.26        6.80     10.69 o 
  -6  -3   6       52.47       77.09     16.52 o 
  -5  -3   6      537.59      572.32     35.30 o 
  -4  -3   6      287.88      281.79     23.97 o 
  -3  -3   6     1066.21     1092.17     42.75 o 
  -2  -3   6        1.24        0.00      5.18 o 
  -1  -3   6        5.12        5.83      5.18 o 
   0  -3   6       15.64       34.01      9.07 o 
   1  -3   6     2544.19     2708.39     59.27 o 
   2  -3   6     1681.72     1731.10     60.73 o 
   3  -3   6       90.86       92.24      9.38 o 
   4  -3   6      568.67      543.28     20.04 o 
   5  -3   6      257.70      251.41     14.88 o 
   6  -3   6        6.96        9.77      5.84 o 
   7  -3   6       91.85       98.44     12.47 o 
   8  -3   6      330.52      364.70     30.12 o 
  -6  -2   6       25.24       23.00     10.69 o 
  -5  -2   6        3.42        2.27      7.13 o 
  -4  -2   6        0.09        2.92      6.80 o 
  -3  -2   6      283.34      279.20     22.02 o 
  -2  -2   6      376.78      397.42     24.29 o 
  -1  -2   6     2864.10     3220.14     65.75 o 
   0  -2   6        2.02        0.00      3.89 o 
   1  -2   6     3001.90     3000.48    225.59 o 
   2  -2   6      729.98      647.88     34.01 o 
   3  -2   6     2569.27     2684.70     53.12 o 
   4  -2   6      545.87      584.19     20.03 o 
   5  -2   6       29.68       28.95      6.52 o 
   6  -2   6       55.55       49.33      8.70 o 
   7  -2   6       77.08       86.79     11.67 o 
   8  -2   6       18.71       19.76     10.36 o 
  -6  -1   6        1.25        2.92      7.77 o 
  -5  -1   6        3.89        8.42      8.75 o 
  -4  -1   6        5.65        3.89      6.80 o 
  -3  -1   6      738.22      760.50     35.30 o 
  -2  -1   6      312.57      349.80     22.67 o 
  -1  -1   6      604.17      667.22     29.15 o 
   0  -1   6     2674.56     2803.29     57.01 o 
   1  -1   6      968.90     1007.96     61.22 o 
   2  -1   6     2436.32     2490.73    209.07 o 
   3  -1   6     4894.22     5073.77    317.25 o 
   4  -1   6      219.52      186.16     11.25 o 
   5  -1   6      103.92       96.80     11.17 o 
   6  -1   6       16.55       14.33      5.61 o 
   7  -1   6        0.49        0.65      6.80 o 
   8  -1   6        8.05       14.58      9.07 o 
  -6   0   6       85.63       87.77     18.14 o 
  -5   0   6       21.97       22.02     10.36 o 
  -4   0   6       82.89       84.54     15.22 o 
  -3   0   6      851.40      861.88     37.25 o 
  -2   0   6     1064.45      953.54     36.28 o 
  -1   0   6     2397.42     2437.29     54.74 o 
   0   0   6      118.31      108.50     11.01 o 
   1   0   6     1358.88     1369.07     69.32 o 
   2   0   6     1622.00     1725.84     71.04 o 
   3   0   6        1.92        4.86      1.89 o 
   4   0   6     1475.07     1545.80     76.99 o 
   5   0   6      228.26      254.16     26.56 o 
   6   0   6       32.37       34.24      7.46 o 
   7   0   6        5.30       14.58      9.39 o 
   8   0   6        6.20        4.86      7.45 o 
   9   0   6        6.53       10.36      6.15 o 
  -6   1   6        3.34       13.93      8.75 o 
  -5   1   6       11.08       15.55      9.39 o 
  -4   1   6      564.15      545.76     32.07 o 
  -3   1   6       43.51       46.32     11.66 o 
  -2   1   6     1406.55     1352.57     43.40 o 
  -1   1   6     4685.60     4876.52     78.38 o 
   0   1   6      382.16      272.90     17.74 o 
   1   1   6       32.97       28.35      3.60 o 
   2   1   6     1210.01     1212.11     42.12 o 
   3   1   6      688.56      667.76     35.07 o 
   4   1   6     1245.98     1268.94     39.15 o 
   5   1   6      368.09      365.97     41.46 o 
   6   1   6       71.36       60.24     13.28 o 
   7   1   6       36.77       32.07     11.34 o 
   8   1   6       13.11       17.49      9.07 o 
   9   1   6        5.09        7.77      7.45 o 
  -6   2   6      381.38      455.39     34.01 o 
  -5   2   6       48.10       52.15     14.25 o 
  -4   2   6      163.15      157.09     18.14 o 
  -3   2   6      472.52      388.02     25.26 o 
  -2   2   6     1858.48     1882.46     51.50 o 
  -1   2   6       29.53       34.17      5.84 o 
   0   2   6      505.46      469.37     23.65 o 
   1   2   6      233.50      203.84      7.66 o 
   2   2   6       42.91       63.93      4.58 o 
   3   2   6       52.40       63.73      4.65 o 
   4   2   6      112.58       91.35      8.62 o 
   5   2   6      246.22      232.58     31.09 o 
   6   2   6     1012.93      922.77     41.78 o 
   7   2   6      190.55      190.45     21.70 o 
   8   2   6       75.98       91.66     19.11 o 
   9   2   6       67.73       97.82     19.43 o 
  -6   3   6      135.25      165.51     23.00 o 
  -5   3   6      674.84      620.90     37.90 o 
  -4   3   6      315.61      329.07     26.24 o 
  -3   3   6      296.55      297.98     23.00 o 
  -2   3   6      941.60      923.42     35.95 o 
  -1   3   6      808.60      732.77     20.95 o 
   0   3   6     5994.52     6422.16    133.44 o 
   1   3   6     1050.90     1071.43     19.85 o 
   2   3   6       25.14       21.51      3.38 o 
   3   3   6       51.80       57.14      4.51 o 
   4   3   6     1600.08     1621.28     72.94 o 
   5   3   6      561.86      543.59     96.20 o 
   6   3   6       17.47       25.85      6.52 o 
   7   3   6      163.78      182.68     20.73 o 
   8   3   6      260.38      273.69     26.56 o 
   9   3   6       14.07       13.93      7.77 o 
  -6   4   6       48.40       67.69     16.52 o 
  -5   4   6       67.29       74.82     17.49 o 
  -4   4   6       82.95       76.44     15.55 o 
  -3   4   6       40.45       34.66     11.01 o 
  -2   4   6       70.12       73.71      8.90 o 
  -1   4   6      844.67      852.45     41.30 o 
   0   4   6      214.76      198.45      7.80 o 
   1   4   6      271.88      229.38     15.89 o 
   2   4   6     5442.21     5870.86    324.92 o 
   3   4   6     1133.90     1140.28     53.56 o 
   4   4   6      749.76      736.04     91.34 o 
   5   4   6      493.44      444.45     43.56 o 
   6   4   6     1064.32     1075.70    119.84 o 
   7   4   6      209.19      223.41     25.91 o 
   8   4   6       18.66       28.18     11.34 o 
   9   4   6       38.59       41.46     11.34 o 
  -6   5   6      211.45      215.71     23.97 o 
  -5   5   6      932.35      931.19     47.29 o 
  -4   5   6       42.45       44.37     12.96 o 
  -3   5   6     1321.26     1181.39     57.81 o 
  -2   5   6      169.19      150.25     11.44 o 
  -1   5   6      206.41      208.42     12.08 o 
   0   5   6      333.19      303.56     12.58 o 
   1   5   6      157.75      148.65      6.86 o 
   2   5   6      225.15      240.08     14.29 o 
   3   5   6       43.88       39.18      6.30 o 
   4   5   6      983.17      954.00    104.94 o 
   5   5   6      117.84      134.74     15.22 o 
   6   5   6      285.78      311.58     23.64 o 
   7   5   6      181.21      217.98     22.02 o 
  -6   6   6       24.77       27.85     10.04 o 
  -5   6   6        0.43        1.94      6.80 o 
  -4   6   6      191.79      209.56     22.67 o 
  -3   6   6     2965.80     2802.38    150.61 o 
  -2   6   6       89.62       72.86      9.36 o 
  -1   6   6      348.75      333.22     15.63 o 
   0   6   6      337.83      336.18     14.52 o 
   1   6   6     4005.11     4095.99    159.62 o 
   2   6   6     1422.66     1354.61     68.31 o 
   3   6   6       72.56       68.49     11.50 o 
   4   6   6       55.43       59.60     11.66 o 
   5   6   6       39.37       31.74     10.69 o 
   6   6   6      114.45      128.59     18.14 o 
   7   6   6       28.01       29.80     11.98 o 
   8   6   6        1.18        2.27      7.45 o 
  -6   7   6        4.01        5.18      5.18 o 
  -5   7   6       60.00       55.39     15.87 o 
  -4   7   6      170.19      137.65     20.41 o 
  -3   7   6       83.14       61.12      9.96 o 
  -2   7   6      143.62      158.38     18.46 o 
  -1   7   6     2308.78     2213.25     54.41 o 
   0   7   6       17.82       18.25      5.21 o 
   1   7   6      947.42      919.07     25.84 o 
   2   7   6     1071.51     1011.80     93.77 o 
   3   7   6     1370.88     1345.13     45.34 o 
   4   7   6       55.43       62.51     12.96 o 
   5   7   6       17.35       17.49      9.07 o 
   6   7   6       34.63       33.04     12.31 o 
   7   7   6       12.69       24.29     11.98 o 
   8   7   6       73.99       92.96     19.11 o 
  -5   8   6       10.72        3.89      8.42 o 
  -4   8   6      263.81      252.31     25.59 o 
  -3   8   6       70.76       81.29     11.88 o 
  -2   8   6     1207.84     1194.66     33.44 o 
  -1   8   6       83.81       82.69     10.28 o 
   0   8   6      787.52      834.28     35.63 o 
   1   8   6      327.81      315.09     14.16 o 
   2   8   6        1.36        1.94      3.56 o 
   3   8   6      317.03      327.13     24.29 o 
   4   8   6      136.25      128.26     18.14 o 
   5   8   6      125.46      122.76     19.11 o 
   6   8   6        0.86        0.32      7.13 o 
   7   8   6        4.68        0.00      7.45 o 
   8   8   6        1.95        8.42      8.10 o 
  -5   9   6      132.16      103.97     21.38 o 
  -4   9   6        1.39        5.87      5.44 o 
  -3   9   6      513.28      493.30     24.05 o 
  -2   9   6      911.76      919.68     30.57 o 
  -1   9   6        2.88        3.01      4.43 o 
   0   9   6      262.68      281.69     15.72 o 
   1   9   6      110.47      116.80     10.20 o 
   2   9   6      880.02      904.96     40.49 o 
   3   9   6      144.09      159.36     18.46 o 
   4   9   6      133.97      138.63     19.43 o 
   5   9   6        8.02        8.42      7.77 o 
   6   9   6       23.30       37.57     13.28 o 
   7   9   6       71.92       95.22     19.43 o 
  -4  10   6      221.21      241.28     18.21 o 
  -3  10   6      118.03      111.72     13.96 o 
  -2  10   6        1.76        6.34      6.07 o 
  -1  10   6      247.74      239.03     16.03 o 
   0  10   6       24.17       30.17      7.65 o 
   1  10   6       55.40       34.33     11.66 o 
   2  10   6      200.26      194.34     20.73 o 
   3  10   6      202.31      196.28     21.05 o 
   4  10   6      465.35      461.22     32.39 o 
   5  10   6      429.24      474.50     34.01 o 
   6  10   6      169.63      191.42     22.35 o 
   7  10   6        0.05        7.77      6.80 o 
  -4  11   6       16.78       31.49      8.21 o 
  -3  11   6       85.97       88.16     13.28 o 
  -2  11   6      200.93      191.53     15.91 o 
  -1  11   6      123.17      100.14     12.93 o 
   0  11   6      561.88      515.64     34.33 o 
   1  11   6       40.04       40.49     13.28 o 
   2  11   6        3.17        9.07      8.10 o 
   3  11   6       81.57       91.99     18.14 o 
   4  11   6      250.91      251.34     25.26 o 
   5  11   6        5.76       10.69      9.07 o 
   6  11   6      179.11      236.44     25.26 o 
  -3  12   6       14.98       32.60      8.94 o 
  -2  12   6        5.41        9.38      6.36 o 
  -1  12   6        9.84       12.98      7.15 o 
   0  12   6      373.66      368.27     30.77 o 
   1  12   6      441.75      439.52     32.71 o 
   2  12   6      642.24      643.57     39.84 o 
   3  12   6        6.51       12.63      9.72 o 
   4  12   6      150.17      157.41     23.00 o 
   5  12   6      155.42      193.04     22.67 o 
   6  12   6       70.70       89.72     18.14 o 
  -2  13   6        2.52        5.41      5.75 o 
  -1  13   6       99.30       93.93     19.76 o 
   0  13   6       20.15       12.31     10.36 o 
   1  13   6       12.04       15.55     10.69 o 
   2  13   6      265.11      283.41     28.50 o 
   3  13   6      202.49      220.25     26.24 o 
   4  13   6        3.34        1.62      9.72 o 
   5  13   6       20.81       30.77      9.72 o 
   0  14   6      157.61      179.76     26.56 o 
   1  14   6      233.53      263.97     29.15 o 
   2  14   6        5.39        7.77     11.34 o 
   3  14   6       13.10       24.29     14.58 o 
   0 -11   7       23.35       28.50     10.04 o 
   1 -11   7       22.62       34.33     11.98 o 
   2 -11   7       22.01       29.15     10.69 o 
  -2 -10   7        6.19       13.93      7.77 o 
  -1 -10   7        1.79        5.51      7.13 o 
   0 -10   7        0.91        2.59      6.48 o 
   1 -10   7       36.26       27.85     10.36 o 
   2 -10   7        0.10        5.18      6.48 o 
   3 -10   7       41.42       75.47     16.84 o 
   4 -10   7        3.76        9.07      5.51 o 
  -3  -9   7      197.86      195.97     18.95 o 
  -2  -9   7       91.89      109.80     19.43 o 
  -1  -9   7      309.77      322.92     27.85 o 
   0  -9   7        3.72       10.69      7.77 o 
   1  -9   7       21.61       23.00     10.69 o 
   2  -9   7       57.43       43.73     12.63 o 
   3  -9   7       39.89       34.66     11.98 o 
   4  -9   7       25.79       24.29     13.28 o 
   5  -9   7       48.64       55.39     18.14 o 
  -4  -8   7        4.87       11.98     10.36 o 
  -3  -8   7       23.45       28.13      8.07 o 
  -2  -8   7        8.41       10.84      6.50 o 
  -1  -8   7      340.58      325.84     27.85 o 
   0  -8   7      411.08      463.81     32.39 o 
   1  -8   7      996.52      963.90     46.32 o 
   2  -8   7       87.46       75.79     16.52 o 
   3  -8   7     1331.16     1303.34     55.39 o 
   4  -8   7      152.78      163.89     23.97 o 
   5  -8   7       42.58       31.41      9.49 o 
   6  -8   7       46.20       44.05     16.52 o 
  -4  -7   7      154.61      168.92     15.68 o 
  -3  -7   7        4.47        3.12      5.37 o 
  -2  -7   7      366.82      379.15     33.36 o 
  -1  -7   7      800.42      820.10     41.46 o 
   0  -7   7        0.61        0.00      6.15 o 
   1  -7   7      915.10      899.45     42.75 o 
   2  -7   7      382.82      395.80     29.15 o 
   3  -7   7       37.56       43.40     13.93 o 
   4  -7   7      355.61      346.17     20.42 o 
   5  -7   7     1289.22     1274.86     38.44 o 
   6  -7   7       14.03       13.93     10.69 o 
  -5  -6   7        0.46        0.65      8.75 o 
  -4  -6   7      289.32      269.94     27.53 o 
  -3  -6   7      258.37      257.47     35.14 o 
  -2  -6   7      195.55      175.32     22.19 o 
  -1  -6   7      354.76      322.26     39.68 o 
   0  -6   7     2443.13     2611.87     70.28 o 
   1  -6   7     1608.08     1727.64     57.01 o 
   2  -6   7       14.44        8.42      7.13 o 
   3  -6   7      205.27      199.16     14.88 o 
   4  -6   7      346.60      357.35     19.58 o 
   5  -6   7       16.70       26.86      8.59 o 
   6  -6   7        0.36        2.15      5.61 o 
   7  -6   7       87.02       91.01     20.08 o 
  -5  -5   7       10.54       13.16      6.92 o 
  -4  -5   7        1.42        0.14      5.06 o 
  -3  -5   7       11.86       12.80      6.30 o 
  -2  -5   7      663.86      651.94     51.66 o 
  -1  -5   7       29.87       37.69      7.38 o 
   0  -5   7       64.28       71.72      8.56 o 
   1  -5   7      599.91      595.64     32.07 o 
   2  -5   7     2042.40     2113.07     61.22 o 
   3  -5   7     1012.56      965.00     39.84 o 
   4  -5   7        2.10        3.69      5.15 o 
   5  -5   7       45.22       52.66      9.96 o 
   6  -5   7     1248.74     1300.76     59.60 o 
   7  -5   7      441.75      515.80     25.91 o 
  -5  -4   7      414.22      498.79     34.98 o 
  -4  -4   7      289.23      274.01     25.59 o 
  -3  -4   7       14.36       17.17     10.04 o 
  -2  -4   7      124.52      144.13     18.46 o 
  -1  -4   7       30.92       28.18     10.04 o 
   0  -4   7       25.97       34.01     10.36 o 
   1  -4   7      184.46      161.30     16.84 o 
   2  -4   7      228.29      192.72     28.02 o 
   3  -4   7       76.09       77.87      9.84 o 
   4  -4   7      642.70      623.35     33.68 o 
   5  -4   7      579.27      588.07     23.93 o 
   6  -4   7       28.35       28.78      8.44 o 
   7  -4   7      121.91      132.83     14.64 o 
   8  -4   7      703.79      789.00     44.70 o 
  -6  -3   7       77.84       97.49     18.79 o 
  -5  -3   7        0.08        0.00      7.45 o 
  -4  -3   7      445.29      433.37     31.09 o 
  -3  -3   7     1127.21     1218.48     48.26 o 
  -2  -3   7        1.56        4.53      6.48 o 
  -1  -3   7       46.94       41.13     11.01 o 
   0  -3   7      146.87      161.30     16.52 o 
   1  -3   7       57.16       71.58     11.98 o 
   2  -3   7      122.50      113.48     13.93 o 
   3  -3   7     2234.66     2133.28    233.69 o 
   4  -3   7     1170.20     1163.33     30.80 o 
   5  -3   7       35.42       28.35      7.55 o 
   6  -3   7      526.39      531.84     23.25 o 
   7  -3   7      184.49      205.86     18.95 o 
   8  -3   7       26.38       38.54     12.96 o 
  -6  -2   7       62.88       78.38     16.84 o 
  -5  -2   7      243.37      269.80     25.91 o 
  -4  -2   7       42.71       35.95     12.96 o 
  -3  -2   7        5.70        4.86      7.13 o 
  -2  -2   7       85.52       94.90     14.90 o 
  -1  -2   7      604.35      637.74     31.09 o 
   0  -2   7      205.48      244.86     19.11 o 
   1  -2   7      499.44      465.77     28.18 o 
   2  -2   7      133.83      120.78     14.41 o 
   3  -2   7      801.72      857.17     26.07 o 
   4  -2   7      207.01      193.61     13.77 o 
   5  -2   7      612.82      628.80     40.00 o 
   6  -2   7      148.15      144.16     13.10 o 
   7  -2   7        2.07        5.94      6.07 o 
   8  -2   7      160.08      202.76     23.00 o 
  -6  -1   7        1.15        6.15      7.77 o 
  -5  -1   7       27.66       35.63     13.28 o 
  -4  -1   7      198.19      209.88     22.02 o 
  -3  -1   7      855.00      867.38     39.84 o 
  -2  -1   7      798.44      839.21     36.92 o 
  -1  -1   7      721.67      758.88     33.04 o 
   0  -1   7        8.78       12.31      6.80 o 
   1  -1   7     1415.84     1395.00     99.76 o 
   2  -1   7      219.76      211.44     19.27 o 
   3  -1   7      728.62      747.66     41.62 o 
   4  -1   7      274.66      258.82     38.54 o 
   5  -1   7      129.37      131.57     12.96 o 
   6  -1   7       20.32       28.53      6.98 o 
   7  -1   7       26.37       26.24     11.34 o 
   8  -1   7       19.97       25.26     11.34 o 
  -6   0   7        1.00        5.83      7.13 o 
  -5   0   7        0.92        0.00      6.80 o 
  -4   0   7        8.24       11.01      8.75 o 
  -3   0   7       52.40       49.56     12.63 o 
  -2   0   7      486.14      470.94     27.85 o 
  -1   0   7     3931.79     4123.15     77.73 o 
   0   0   7     1535.90     1497.68     43.40 o 
   1   0   7       32.64       44.49      6.41 o 
   2   0   7     1906.79     1969.91     60.54 o 
   3   0   7     1732.77     1805.54     84.47 o 
   4   0   7      407.68      390.12     22.51 o 
   5   0   7      304.69      277.12     36.11 o 
   6   0   7      122.40      109.48     17.17 o 
   7   0   7        1.83        8.75      8.75 o 
   8   0   7       54.72       64.78     16.84 o 
  -6   1   7      183.43      199.52     23.00 o 
  -5   1   7      303.22      318.39     28.18 o 
  -4   1   7        2.65        7.13      8.10 o 
  -3   1   7      403.87      423.33     28.18 o 
  -2   1   7     1085.62     1017.67     40.16 o 
  -1   1   7      468.40      500.09     26.24 o 
   0   1   7      542.09      505.60     24.94 o 
   1   1   7     4301.21     4340.20    250.24 o 
   2   1   7      264.20      234.87     11.90 o 
   3   1   7      230.73      227.94     18.49 o 
   4   1   7     1225.50     1217.71     75.23 o 
   5   1   7      521.89      551.12     51.98 o 
   6   1   7      198.06      176.52     20.08 o 
   7   1   7        5.04        0.00      7.45 o 
   8   1   7       25.56       37.90     13.28 o 
   9   1   7       18.03       25.91      9.39 o 
  -6   2   7       44.03       53.44     15.55 o 
  -5   2   7      146.34      173.28     21.05 o 
  -4   2   7      642.68      590.13     35.30 o 
  -3   2   7      200.97      202.76     20.08 o 
  -1   2   7     2017.01     1888.29     50.85 o 
   0   2   7     2267.15     2250.98    101.86 o 
   1   2   7      449.46      407.14     11.59 o 
   2   2   7       60.67       56.01      7.93 o 
   3   2   7     1160.74     1080.89     55.72 o 
   4   2   7      812.19      797.14     61.22 o 
   5   2   7        1.95        1.62      5.18 o 
   6   2   7      141.78      133.44     19.11 o 
   7   2   7      211.42      209.56     22.67 o 
   8   2   7      127.96      129.23     21.38 o 
   9   2   7        4.82       19.76      8.42 o 
  -6   3   7       62.88       58.62     14.90 o 
  -5   3   7        5.37        4.86      6.80 o 
  -4   3   7      317.85      295.07     25.59 o 
  -3   3   7      181.63      160.33     17.81 o 
  -2   3   7       54.03       55.39     11.98 o 
  -1   3   7        8.58        8.25      4.33 o 
   0   3   7      944.20      948.30     43.07 o 
   1   3   7      331.03      283.33      9.84 o 
   2   3   7     2992.83     3203.43    139.29 o 
   3   3   7     1784.97     1856.76     97.59 o 
   4   3   7      153.66      169.70     12.37 o 
   5   3   7      672.43      655.70     69.31 o 
   6   3   7     1670.06     1421.56     52.79 o 
   7   3   7       96.86      101.38     18.46 o 
   8   3   7       34.19       33.04     11.34 o 
   9   3   7       56.03       73.52     15.87 o 
  -6   4   7      309.97      358.23     30.77 o 
  -5   4   7      541.08      488.75     35.30 o 
  -4   4   7        0.95        0.00      5.83 o 
  -3   4   7       95.14       85.18     15.55 o 
  -2   4   7      176.94      158.33     11.90 o 
  -1   4   7       40.79       35.19      6.52 o 
   0   4   7        1.32        4.21      2.34 o 
   1   4   7      426.52      387.86     11.41 o 
   2   4   7       49.88       54.93      4.96 o 
   3   4   7      276.09      272.72     20.46 o 
   4   4   7     1801.63     1733.98    121.30 o 
   5   4   7      927.18      850.48     75.30 o 
   6   4   7      953.55      937.26    131.82 o 
   7   4   7      731.10      622.52     38.54 o 
   8   4   7      475.80      435.64     34.01 o 
  -6   5   7        7.43        6.48      5.83 o 
  -5   5   7      160.89      191.10     22.35 o 
  -4   5   7      548.80      581.06     36.92 o 
  -3   5   7      175.08      170.37     19.76 o 
  -2   5   7      182.37      180.19     13.26 o 
  -1   5   7       21.57       21.07      5.58 o 
   0   5   7       52.66       64.13      5.58 o 
   1   5   7        3.19        3.23      2.31 o 
   2   5   7      698.16      697.16     21.64 o 
   3   5   7      851.79      855.58    100.08 o 
   4   5   7       17.81       23.09      5.67 o 
   5   5   7      231.32      240.49     58.14 o 
   6   5   7       49.18       74.91     10.42 o 
   7   5   7       36.12       27.71      8.42 o 
   8   5   7      206.84      187.53     22.35 o 
  -5   6   7       15.08       16.19      8.75 o 
  -4   6   7       44.35       40.49     13.28 o 
  -3   6   7        5.68        8.93      6.07 o 
  -2   6   7       76.42       78.73     10.40 o 
  -1   6   7      267.18      274.52     14.99 o 
   0   6   7       20.70       21.07      5.38 o 
   1   6   7      131.08      127.23      6.90 o 
   2   6   7      337.54      317.65     19.72 o 
   3   6   7      629.76      625.72     34.98 o 
   4   6   7      631.81      609.72     64.62 o 
   5   6   7       85.15       96.78     23.00 o 
   6   6   7       83.23       74.72     19.76 o 
   7   6   7       38.48       46.18      9.84 o 
   8   6   7        7.48       12.96     11.34 o 
  -5   7   7       36.07       29.47     13.60 o 
  -4   7   7      149.03      148.34     21.70 o 
  -3   7   7      210.71      187.46     14.76 o 
  -2   7   7      328.48      294.25     17.39 o 
  -1   7   7        9.97       11.61      5.48 o 
   0   7   7      501.85      483.02     19.10 o 
   1   7   7      476.50      444.29     17.12 o 
   2   7   7       10.69       11.34      4.05 o 
   3   7   7     1478.24     1398.36     76.11 o 
   4   7   7      507.13      457.82     65.10 o 
   5   7   7       32.01       30.77     11.01 o 
   6   7   7       11.75       15.87      9.39 o 
   7   7   7        0.15        0.00      8.75 o 
   8   7   7       33.86       48.58     14.25 o 
  -5   8   7       35.32       31.09     13.28 o 
  -4   8   7       66.53       53.77     15.22 o 
  -3   8   7      148.03      156.13     14.74 o 
  -2   8   7      775.42      766.06     28.02 o 
  -1   8   7     1001.87      977.60     29.68 o 
   0   8   7     1003.69      979.20     27.99 o 
   1   8   7      147.22      143.91     10.56 o 
   2   8   7     1619.69     1617.19     53.12 o 
   3   8   7       71.88       73.94      9.34 o 
   4   8   7       53.94       54.74     13.60 o 
   5   8   7      311.55      314.50     26.24 o 
   6   8   7        2.46        0.00      7.13 o 
   7   8   7        5.49        4.86      8.42 o 
   8   8   7        2.06        8.75      8.42 o 
  -4   9   7       34.40       34.32      9.73 o 
  -3   9   7      562.92      501.94     24.83 o 
  -2   9   7      322.90      288.71     26.88 o 
  -1   9   7      852.08      785.22     27.67 o 
   0   9   7     1523.80     1498.38     45.83 o 
   1   9   7      238.14      226.40     21.05 o 
   2   9   7       80.24       86.16     15.87 o 
   3   9   7      162.51      150.60     12.17 o 
   4   9   7     1027.80     1058.80     46.32 o 
   5   9   7      128.26      180.08     21.38 o 
   6   9   7        5.49        0.32      7.13 o 
   7   9   7       27.67       31.42     11.66 o 
  -4  10   7       88.07       78.08     13.69 o 
  -3  10   7        1.88        2.45      5.25 o 
  -2  10   7      322.47      310.61     28.18 o 
  -1  10   7     1024.01      958.07     46.32 o 
   0  10   7      378.46      336.12     18.17 o 
   1  10   7      321.06      302.84     26.24 o 
   2  10   7      233.44      235.47     23.00 o 
   3  10   7       34.15       42.75     12.63 o 
   4  10   7       50.66       46.96     13.93 o 
   5  10   7        0.80        2.92      8.10 o 
   6  10   7      288.77      326.16     29.47 o 
   7  10   7      121.33      145.75     23.00 o 
  -3  11   7       31.41       47.29     16.52 o 
  -2  11   7        7.43       12.53      6.96 o 
  -1  11   7       52.76       59.25     11.34 o 
   0  11   7      248.03      272.39     26.24 o 
   1  11   7      919.96      969.41     47.61 o 
   2  11   7      598.44      599.52     37.25 o 
   3  11   7       21.74       27.85     11.66 o 
   4  11   7      134.84      131.18     21.05 o 
   5  11   7      292.82      341.38     30.12 o 
   6  11   7      126.24      172.63     21.38 o 
  -2  12   7       17.72       15.15      7.00 o 
  -1  12   7       35.04       37.59      9.31 o 
   0  12   7        0.44        4.21      7.45 o 
   1  12   7       27.29       27.53     12.31 o 
   2  12   7       66.49       67.69     17.17 o 
   3  12   7      547.66      586.25     38.54 o 
   4  12   7      132.19      143.48     22.35 o 
   5  12   7       77.92       91.34     18.79 o 
  -1  13   7       14.01       12.63     12.31 o 
   0  13   7        1.14        8.10     11.34 o 
   1  13   7       16.36       23.00     12.31 o 
   2  13   7       54.81       42.75     15.87 o 
   3  13   7       60.09       62.51     18.14 o 
   4  13   7        2.61        3.24      5.83 o 
   1  14   7       32.90       25.26     13.60 o 
   2  14   7       49.04       53.44     17.81 o 
   0 -10   8        1.58        8.75      6.15 o 
   1 -10   8       47.54       57.33     14.25 o 
   2 -10   8      141.69      126.97     20.73 o 
   3 -10   8        0.76        4.53      5.18 o 
  -2  -9   8      218.15      239.36     24.62 o 
  -1  -9   8      416.92      381.22     31.09 o 
   0  -9   8       91.62       90.69     17.81 o 
   1  -9   8        2.02        7.13      6.15 o 
   2  -9   8       44.25       40.81     12.63 o 
   3  -9   8       51.57       48.26     12.96 o 
   4  -9   8       16.32       25.26     14.90 o 
  -3  -8   8       54.66       60.52     11.25 o 
  -2  -8   8       19.01       18.79      9.39 o 
  -1  -8   8      220.94      211.50     23.00 o 
   0  -8   8        9.31       11.98      8.75 o 
   1  -8   8      387.42      372.48     30.12 o 
   2  -8   8       67.05       73.85     16.19 o 
   3  -8   8        0.65        0.00      6.15 o 
   4  -8   8      181.10      181.70     25.59 o 
   5  -8   8      345.58      322.26     21.44 o 
  -4  -7   8      180.83      180.60     16.26 o 
  -3  -7   8      109.14      103.83     13.51 o 
  -2  -7   8       33.33       34.01     11.66 o 
  -1  -7   8      668.80      684.38     39.84 o 
   0  -7   8     1020.97     1039.69     48.26 o 
   1  -7   8     1112.67     1067.55     48.91 o 
   2  -7   8       88.02       73.20     16.19 o 
   3  -7   8     1284.54     1204.56     53.44 o 
   4  -7   8      164.71      153.17     15.91 o 
   5  -7   8       13.08       15.17      7.78 o 
   6  -7   8       66.06       63.78     12.02 o 
  -4  -6   8      184.23      200.57     32.88 o 
  -3  -6   8        1.04        7.14      5.84 o 
  -2  -6   8      587.28      544.58     66.72 o 
  -1  -6   8      380.63      394.50     29.80 o 
   0  -6   8      293.48      299.60     25.91 o 
   1  -6   8     1393.20     1400.83     53.77 o 
   2  -6   8      899.88      890.70     43.73 o 
   3  -6   8      185.39      216.68     22.67 o 
   4  -6   8      352.63      321.25     19.45 o 
   5  -6   8      612.19      616.55     27.36 o 
   6  -6   8      197.88      213.57     17.06 o 
   7  -6   8        0.31        2.92      5.54 o 
  -4  -5   8      307.00      335.89     55.39 o 
  -3  -5   8      198.07      207.24     24.29 o 
  -2  -5   8      156.23      159.49     14.08 o 
  -1  -5   8      423.33      352.45     49.88 o 
   0  -5   8     1776.65     1796.31     59.27 o 
   1  -5   8      517.98      533.77     32.39 o 
   2  -5   8      123.37      122.76     18.14 o 
   3  -5   8      232.49      229.35     16.19 o 
   4  -5   8      315.49      302.67     18.55 o 
   5  -5   8      115.52      127.01     14.08 o 
   6  -5   8      123.05      129.90     14.65 o 
   7  -5   8       86.73      100.99     13.85 o 
  -5  -4   8       25.97       34.01     12.31 o 
  -4  -4   8      157.62      175.23     23.32 o 
  -3  -4   8       56.53       63.16     16.19 o 
  -2  -4   8       62.72       61.22     14.58 o 
  -1  -4   8      173.57      158.38     18.79 o 
   0  -4   8       60.13       57.33     12.96 o 
   1  -4   8      327.00      336.20     25.26 o 
   2  -4   8     1248.66     1179.30     97.65 o 
   3  -4   8      737.66      704.93     31.90 o 
   4  -4   8       24.45       21.52      7.21 o 
   5  -4   8       10.43       15.95      6.86 o 
   6  -4   8      375.30      394.20     21.41 o 
   7  -4   8      213.27      246.65     18.09 o 
  -5  -3   8      159.39      189.80     22.02 o 
  -4  -3   8        0.63       10.36      8.75 o 
  -3  -3   8        0.05        0.00      6.80 o 
  -2  -3   8      349.25      332.31     26.56 o 
  -1  -3   8      334.42      331.99     25.26 o 
   0  -3   8     1124.16     1170.87     44.70 o 
   1  -3   8      165.50      180.73     18.14 o 
   2  -3   8      260.88      226.63     16.36 o 
   3  -3   8        2.47        2.06      4.10 o 
   4  -3   8     1272.17     1208.19     45.02 o 
   5  -3   8      787.46      753.34     27.23 o 
   6  -3   8        1.35        5.41      5.94 o 
   7  -3   8       80.07      100.67     13.16 o 
   8  -3   8      223.02      261.71     26.24 o 
  -5  -2   8       87.43       90.37     18.79 o 
  -4  -2   8     1198.57     1253.14     54.09 o 
  -3  -2   8      954.78      991.11     45.67 o 
  -2  -2   8      100.49      102.67     16.84 o 
  -1  -2   8       86.69       85.18     14.90 o 
   0  -2   8        1.35        1.94      5.51 o 
   1  -2   8      268.12      263.97     20.73 o 
   2  -2   8      560.61      561.02     73.36 o 
   3  -2   8      105.06      102.57     10.54 o 
   4  -2   8      539.87      494.04     24.94 o 
   5  -2   8       12.92       21.42      6.83 o 
   6  -2   8      623.32      634.79     25.29 o 
   7  -2   8      101.81      110.12     19.43 o 
   8  -2   8       44.16       58.62     14.90 o 
  -5  -1   8      117.58      149.64     22.02 o 
  -4  -1   8        4.69        7.77      9.07 o 
  -3  -1   8      649.18      655.88     36.92 o 
  -2  -1   8     1412.47     1417.03     51.17 o 
  -1  -1   8     1142.62     1214.27     45.02 o 
   0  -1   8       15.26        6.80      6.48 o 
   1  -1   8      210.26      232.52     26.56 o 
   2  -1   8       77.74       81.37      9.03 o 
   3  -1   8      608.67      577.03     74.98 o 
   4  -1   8       72.14       63.87      8.90 o 
   5  -1   8       11.44       14.20      5.61 o 
   6  -1   8       79.73       67.49     10.19 o 
   7  -1   8        1.45        1.62      7.13 o 
   8  -1   8       48.28       55.71     13.93 o 
  -5   0   8        1.27        8.42      8.10 o 
  -4   0   8        4.63        8.75      8.42 o 
  -3   0   8      161.40      149.31     18.14 o 
  -2   0   8      332.22      336.85     25.26 o 
  -1   0   8       51.67       51.82     12.31 o 
   0   0   8     1628.45     1668.37     49.56 o 
   1   0   8     2330.26     2342.86    240.33 o 
   2   0   8      418.60      443.65     15.32 o 
   3   0   8      400.79      357.40     16.84 o 
   4   0   8     2049.81     2185.95     53.12 o 
   5   0   8      811.26      782.71     24.67 o 
   6   0   8       14.68       13.60      9.07 o 
   7   0   8       18.91       17.17      8.75 o 
   8   0   8       13.38       12.63      7.77 o 
  -6   1   8       35.46       40.16     12.96 o 
  -5   1   8      123.47      158.38     23.00 o 
  -4   1   8      584.09      575.88     36.60 o 
  -3   1   8      149.61      127.29     18.79 o 
  -2   1   8      208.37      185.59     19.43 o 
  -1   1   8     2958.98     2870.66     68.02 o 
   0   1   8     2926.48     3052.36     66.40 o 
   1   1   8        2.08        4.55      2.96 o 
   2   1   8     2805.89     2886.74    116.22 o 
   3   1   8     1335.82     1381.31     61.17 o 
   4   1   8       39.59       40.49      6.68 o 
   5   1   8      648.80      628.29     96.68 o 
   6   1   8      811.72      717.10     38.54 o 
   7   1   8       79.00       65.43     16.19 o 
   8   1   8        1.56        8.42      7.77 o 
  -5   2   8      187.84      215.39     23.97 o 
  -4   2   8        7.16       13.60      9.39 o 
  -3   2   8      519.32      462.84     31.09 o 
  -2   2   8     1259.84     1270.31     47.61 o 
  -1   2   8       10.51       20.41      8.75 o 
   0   2   8     2147.96     2193.30     38.35 o 
   1   2   8     6109.56     6131.27    256.66 o 
   2   2   8     1825.06     1894.34     67.28 o 
   3   2   8      197.57      193.20     11.95 o 
   4   2   8     1592.13     1694.88     28.37 o 
   5   2   8      421.09      357.58     26.24 o 
   6   2   8      154.78      130.20     19.43 o 
   7   2   8        5.52        7.45      8.42 o 
   8   2   8       84.43       86.48     18.79 o 
  -5   3   8       57.53       57.98     15.22 o 
  -4   3   8       62.32       72.88     16.52 o 
  -3   3   8      549.30      464.46     31.42 o 
  -2   3   8       10.13       10.04      7.77 o 
  -1   3   8      712.92      606.40     73.36 o 
   0   3   8     1042.66     1087.74     46.92 o 
   1   3   8      215.87      214.60     14.31 o 
   2   3   8      660.06      646.51     18.85 o 
   3   3   8      734.61      738.55     36.55 o 
   4   3   8      437.74      434.88     85.18 o 
   5   3   8       35.43       20.41      9.07 o 
   6   3   8      468.65      412.32     30.45 o 
   7   3   8      275.63      262.68     25.59 o 
   8   3   8      197.30      228.02     24.29 o 
  -5   4   8      162.46      193.69     22.67 o 
  -4   4   8      392.34      355.96     29.15 o 
  -3   4   8       65.44       61.54     14.90 o 
  -2   4   8       13.28       13.28      7.77 o 
  -1   4   8       76.95       83.05     16.68 o 
   0   4   8       22.95       27.97      4.71 o 
   1   4   8      573.49      579.31     15.01 o 
   2   4   8     2441.78     2622.54     88.33 o 
   3   4   8      397.97      410.24     25.07 o 
   4   4   8       11.72       15.09      5.15 o 
   5   4   8      183.95      206.47     25.10 o 
   6   4   8      367.58      307.37     25.91 o 
   7   4   8       13.73        4.21      7.77 o 
   8   4   8      149.44      163.24     23.64 o 
  -5   5   8       13.10        8.75      7.77 o 
  -4   5   8      320.63      279.52     26.88 o 
  -3   5   8      250.90      228.67     23.00 o 
  -2   5   8       77.32       70.40     10.31 o 
  -1   5   8      806.29      757.91     36.28 o 
   0   5   8      779.86      766.71     23.70 o 
   1   5   8       11.06       16.67      3.38 o 
   2   5   8       14.23       16.58      3.72 o 
   3   5   8      695.60      687.14     21.64 o 
   4   5   8     1646.18     1603.60    187.37 o 
   5   5   8      227.85      251.25     50.69 o 
   6   5   8      118.01      137.52     29.64 o 
   7   5   8      284.96      297.01     27.53 o 
   8   5   8       59.70       59.27     17.49 o 
  -5   6   8      126.51      121.78     21.05 o 
  -4   6   8      710.73      714.18     42.75 o 
  -3   6   8      374.38      335.88     28.18 o 
  -2   6   8      163.20      156.99     13.96 o 
  -1   6   8       45.58       38.19      7.78 o 
   0   6   8      107.77      101.69     10.19 o 
   1   6   8      682.99      629.57     28.57 o 
   2   6   8       81.29       90.34      7.40 o 
   3   6   8      146.12      142.94     10.83 o 
   4   6   8        1.89        2.90      4.00 o 
   5   6   8      334.34      321.43     17.33 o 
   6   6   8      157.50      169.75     14.15 o 
   7   6   8        0.72        0.00      5.83 o 
   8   6   8       21.44       40.81     14.90 o 
  -5   7   8        8.18        6.15     10.36 o 
  -4   7   8       40.34       40.81     14.58 o 
  -3   7   8      937.12      852.42     31.71 o 
  -2   7   8     1298.57     1216.57     35.50 o 
  -1   7   8     2066.80     2073.36     60.57 o 
   0   7   8        0.67        3.10      3.64 o 
   1   7   8      341.50      319.49     15.45 o 
   2   7   8      552.39      528.08     38.38 o 
   3   7   8       14.70       14.74      5.48 o 
   4   7   8        0.93        0.00      4.12 o 
   5   7   8       12.90       18.51      6.77 o 
   6   7   8        5.49        4.98      5.61 o 
   7   7   8       57.78       60.25     11.45 o 
   8   7   8       14.09       13.28     10.69 o 
  -4   8   8        7.29       12.31     11.34 o 
  -3   8   8       23.87       28.12      8.24 o 
  -2   8   8      240.81      200.38     18.14 o 
  -1   8   8     1670.42     1660.78     65.43 o 
   0   8   8     1891.02     1798.05     84.37 o 
   1   8   8      800.62      795.65     24.71 o 
   2   8   8      161.51      163.24     17.81 o 
   3   8   8     1995.61     1972.84     68.18 o 
   4   8   8      909.09      853.44     80.97 o 
   5   8   8        1.16        0.00      4.89 o 
   6   8   8       35.52       23.41      8.34 o 
   7   8   8        0.26        0.00      5.15 o 
  -4   9   8      263.10      277.25     29.47 o 
  -3   9   8        0.50        1.27      5.02 o 
  -2   9   8      715.36      674.69     28.04 o 
  -1   9   8      603.92      587.59     25.24 o 
   0   9   8      729.53      638.18     24.56 o 
   1   9   8     1190.93     1121.32     47.61 o 
   2   9   8     1395.62     1465.61     54.41 o 
   3   9   8       11.44        9.07      8.10 o 
   4   9   8      124.70      122.04     12.87 o 
   5   9   8      555.94      539.60     24.38 o 
   6   9   8      197.14      178.84     16.15 o 
   7   9   8        0.48        3.16      5.60 o 
  -3  10   8      272.45      248.33     19.12 o 
  -2  10   8        6.33        7.75      6.30 o 
  -1  10   8      295.78      274.85     29.96 o 
   0  10   8     1068.48     1061.19     50.20 o 
   1  10   8      468.45      491.34     33.36 o 
   2  10   8      169.37      167.13     22.02 o 
   3  10   8      226.63      198.55     22.35 o 
   4  10   8      415.92      418.79     31.74 o 
   5  10   8       48.46       61.43     10.99 o 
   6  10   8        4.40        5.83      7.13 o 
   7  10   8       48.06       71.90     16.52 o 
  -3  11   8        0.70        3.80      6.92 o 
  -2  11   8       37.11       41.25     10.10 o 
  -1  11   8       12.97       10.63      6.45 o 
   0  11   8        8.42        6.48      9.07 o 
   1  11   8       23.93       26.56     11.98 o 
   2  11   8       59.32       80.33     17.17 o 
   3  11   8      342.87      364.06     29.80 o 
   4  11   8       89.95       89.07     18.46 o 
   5  11   8       47.16       44.37     13.28 o 
   6  11   8      155.88      240.98     24.94 o 
  -2  12   8       10.59       20.51      8.76 o 
  -1  12   8        5.63        9.07     10.04 o 
   0  12   8        2.09        0.00      7.77 o 
   1  12   8       15.07       18.46     11.34 o 
   2  12   8      147.76      172.31     24.62 o 
   3  12   8       72.93       90.37     18.46 o 
   4  12   8        4.86       16.84     10.04 o 
   5  12   8      282.70      350.78     30.45 o 
  -1  13   8       87.73       90.37     22.02 o 
   0  13   8        1.63        1.94      9.72 o 
   1  13   8       26.34       23.97     12.31 o 
   2  13   8      112.80      102.03     21.38 o 
   3  13   8      186.57      192.39     22.35 o 
   4  13   8       75.24       88.75     18.79 o 
   0  -9   9       95.11       96.52     18.46 o 
   1  -9   9        0.84        9.07      6.48 o 
   2  -9   9       12.99       21.38      8.42 o 
   3  -9   9        4.76       12.96      6.15 o 
  -2  -8   9      181.60      167.13     20.41 o 
  -1  -8   9      368.08      347.86     29.80 o 
   0  -8   9       20.56       39.51     12.31 o 
   1  -8   9       65.74       57.33     14.90 o 
   2  -8   9        0.34        4.86      5.51 o 
   3  -8   9       15.72       16.19     11.34 o 
   4  -8   9      104.94      113.04     22.67 o 
   5  -8   9        0.67        4.86     11.66 o 
  -3  -7   9       55.77       56.36     14.90 o 
  -2  -7   9        7.93       13.60      7.77 o 
  -1  -7   9       12.44       18.46      9.72 o 
   0  -7   9      140.65      154.17     21.70 o 
   1  -7   9     1016.79      984.63     48.91 o 
   2  -7   9      294.92      328.43     28.50 o 
   3  -7   9      162.17      169.72     23.32 o 
   4  -7   9       34.40       36.28     13.93 o 
   5  -7   9      369.25      382.93     26.88 o 
  -3  -6   9      194.28      230.35     45.18 o 
  -2  -6   9       29.26       31.74     11.98 o 
  -1  -6   9      153.91      151.91     21.70 o 
   0  -6   9      199.43      211.83     23.00 o 
   1  -6   9       16.79       20.08     10.04 o 
   2  -6   9      166.16      148.02     21.38 o 
   3  -6   9     1019.70     1019.29     49.23 o 
   4  -6   9      119.87      119.25     14.30 o 
   5  -6   9       80.04       80.46     12.71 o 
   6  -6   9       77.34       74.88     13.05 o 
  -4  -5   9       33.81       39.88      9.96 o 
  -3  -5   9        4.64       10.68      6.17 o 
  -2  -5   9      902.15      851.08     30.83 o 
  -1  -5   9      722.53      747.54     41.13 o 
   0  -5   9       15.02       19.43      9.07 o 
   1  -5   9     1251.88     1268.04     51.82 o 
   2  -5   9      761.99      757.91     40.49 o 
   3  -5   9       49.44       50.90      9.91 o 
   4  -5   9        7.64        2.44      5.84 o 
   5  -5   9       20.01       25.19      8.24 o 
   6  -5   9       52.63       47.84     10.53 o 
   7  -5   9       14.54       16.36      7.61 o 
  -4  -4   9        2.40       12.31      7.45 o 
  -3  -4   9        3.93       12.31      8.42 o 
  -2  -4   9       30.27       39.19     12.96 o 
  -1  -4   9        2.03        3.24      7.13 o 
   0  -4   9      568.88      531.18     33.36 o 
   1  -4   9       80.77       90.04     16.52 o 
   2  -4   9      783.25      847.30     41.46 o 
   3  -4   9     1431.47     1342.96     58.95 o 
   4  -4   9      494.70      458.64     22.44 o 
   5  -4   9       53.92       54.10     10.60 o 
   6  -4   9        2.25        0.72      5.48 o 
   7  -4   9        0.94        2.94      5.21 o 
  -4  -3   9      275.17      322.27     28.83 o 
  -3  -3   9      368.95      382.19     30.77 o 
  -2  -3   9       31.81       28.50     11.66 o 
  -1  -3   9       43.42       33.04     11.66 o 
   0  -3   9       50.76       50.53     13.28 o 
   1  -3   9      346.97      337.50     25.91 o 
   2  -3   9       14.32       15.55      6.40 o 
   3  -3   9      160.00      143.61     17.65 o 
   4  -3   9      138.97      129.48     13.28 o 
   5  -3   9      289.98      298.41     18.38 o 
   6  -3   9      112.07      123.90     23.16 o 
   7  -3   9        4.34       10.32      6.77 o 
  -5  -2   9       88.67      102.67     19.43 o 
  -4  -2   9        0.29        7.13      7.45 o 
  -3  -2   9      230.07      236.44     24.29 o 
  -2  -2   9     1508.50     1683.92     59.92 o 
  -1  -2   9     1148.19     1245.69     49.56 o 
   0  -2   9      248.79      253.93     23.00 o 
   1  -2   9       25.65       27.85     10.04 o 
   2  -2   9        2.82        5.87      5.06 o 
   3  -2   9        2.20        2.92      4.46 o 
   4  -2   9      156.00      144.80     13.05 o 
   5  -2   9      664.39      651.51     25.50 o 
   6  -2   9        2.72        3.60      5.61 o 
   7  -2   9      123.27      150.29     22.35 o 
   8  -2   9       12.41       21.38      9.07 o 
  -5  -1   9       98.69      122.76     20.73 o 
  -4  -1   9      320.24      314.18     28.83 o 
  -3  -1   9       21.69       21.38     10.69 o 
  -2  -1   9       48.78       60.57     14.58 o 
  -1  -1   9      489.64      455.39     30.12 o 
   0  -1   9      749.63      777.02     37.57 o 
   1  -1   9      559.94      603.09     32.07 o 
   2  -1   9       96.94       79.74      9.94 o 
   3  -1   9      271.28      243.07     14.76 o 
   4  -1   9      293.36      287.54     16.36 o 
   5  -1   9      382.70      382.64     19.20 o 
   6  -1   9      280.04      291.78     18.08 o 
   7  -1   9      132.55      133.77     21.70 o 
   8  -1   9       25.98       44.05     12.63 o 
  -5   0   9      148.92      161.30     23.32 o 
  -4   0   9       16.26       15.55      9.39 o 
  -3   0   9      246.59      219.92     23.64 o 
  -2   0   9      425.46      446.00     30.12 o 
  -1   0   9      230.24      214.74     21.38 o 
   0   0   9      725.71      753.05     35.95 o 
   1   0   9        2.04        3.21      4.20 o 
   2   0   9      641.69      590.74     59.60 o 
   3   0   9      315.40      302.57     28.99 o 
   4   0   9       48.64       50.69      8.21 o 
   5   0   9      699.57      678.98     64.94 o 
   6   0   9      490.78      483.90     33.36 o 
   7   0   9       98.67      104.94     19.43 o 
   8   0   9       13.48       22.02      9.07 o 
  -5   1   9       23.26       36.60     12.31 o 
  -4   1   9       76.10       71.58     17.17 o 
  -3   1   9       59.66       60.57     15.22 o 
  -2   1   9       60.72       52.47     14.25 o 
  -1   1   9      348.87      328.75     25.59 o 
   0   1   9     1396.75     1421.56     48.26 o 
   1   1   9     1934.88     1882.13    158.06 o 
   2   1   9     1176.07     1258.71     64.42 o 
   3   1   9      161.59      163.58     14.90 o 
   4   1   9     1317.77     1351.39     83.89 o 
   5   1   9      104.12      105.48     10.50 o 
   6   1   9       46.85       48.58     13.93 o 
   7   1   9      155.34      141.54     21.38 o 
   8   1   9       80.30      116.60     20.73 o 
  -5   2   9       85.05       87.77     18.46 o 
  -4   2   9      366.18      379.28     31.09 o 
  -3   2   9      288.47      268.83     25.59 o 
  -2   2   9       84.44       78.38     16.19 o 
  -1   2   9      810.82      775.07     37.57 o 
   0   2   9      422.99      442.48     18.64 o 
   1   2   9      909.90      917.28     38.70 o 
   2   2   9     1023.45      991.23     31.19 o 
   3   2   9      749.52      763.22     70.13 o 
   4   2   9      133.93      138.27     10.82 o 
   5   2   9      206.38      173.93     19.43 o 
   6   2   9      363.10      331.34     27.21 o 
   7   2   9       58.91       75.79     16.84 o 
   8   2   9       70.70       92.63     18.79 o 
  -5   3   9       33.60       21.38      9.72 o 
  -4   3   9       43.07       55.39     14.90 o 
  -3   3   9      947.17      941.56     45.99 o 
  -2   3   9      825.64      801.31     40.49 o 
  -1   3   9        0.42        0.65      6.48 o 
   0   3   9     1162.59     1011.90    149.64 o 
   1   3   9     1145.89     1155.50     41.87 o 
   2   3   9      477.54      505.23     14.77 o 
   3   3   9      468.34      487.09     16.88 o 
   4   3   9       48.42       54.98      8.42 o 
   5   3   9       13.41        2.92      7.13 o 
   6   3   9       93.03       84.21     16.84 o 
   7   3   9        5.40        7.77      8.42 o 
   8   3   9       36.66       41.13     13.28 o 
  -5   4   9        0.29        0.65      5.18 o 
  -4   4   9       28.00       29.47     11.66 o 
  -3   4   9        8.21        8.10      7.77 o 
  -2   4   9      194.29      183.32     20.41 o 
  -1   4   9      611.02      583.16     23.02 o 
   0   4   9        0.06        0.85      3.64 o 
   1   4   9      306.83      301.45     11.77 o 
   2   4   9      804.68      818.73     40.63 o 
   3   4   9      332.29      355.38     20.40 o 
   4   4   9      689.05      639.64     68.18 o 
   5   4   9       20.70       21.70     10.36 o 
   6   4   9       41.44       38.54     12.96 o 
   7   4   9       49.64       51.17     15.55 o 
   8   4   9      115.70       97.49     20.08 o 
  -5   5   9      111.32      117.25     20.73 o 
  -4   5   9      537.24      508.51     37.25 o 
  -3   5   9       41.96       23.64     11.34 o 
  -2   5   9      441.20      441.63     21.87 o 
  -1   5   9        4.20        6.71      5.02 o 
   0   5   9       23.51       21.04      6.52 o 
   1   5   9       10.12        9.95      3.64 o 
   2   5   9       56.63       73.43      6.72 o 
   3   5   9       37.04       37.80      7.06 o 
   4   5   9      329.60      346.10     49.72 o 
   5   5   9      469.88      492.31     58.14 o 
   6   5   9      111.44       91.66     17.49 o 
   7   5   9        0.14        3.56      8.10 o 
   8   5   9      157.66      153.20     24.94 o 
  -4   6   9      229.50      226.72     26.56 o 
  -3   6   9      860.01      848.92     45.34 o 
  -2   6   9      625.14      626.49     26.19 o 
  -1   6   9        2.20        4.37      5.04 o 
   0   6   9      482.30      451.17     19.81 o 
   1   6   9      122.39      115.02     10.74 o 
   2   6   9      191.24      178.41     12.28 o 
   3   6   9      155.17      144.24     11.22 o 
   4   6   9       44.02       40.80      8.24 o 
   5   6   9       10.68        9.98      5.61 o 
   6   6   9       55.84       63.79     10.56 o 
   7   6   9      161.67      166.48     23.64 o 
   8   6   9       29.60       14.58     12.31 o 
  -4   7   9      156.97      181.38     26.24 o 
  -3   7   9       79.54       68.72     12.08 o 
  -2   7   9      186.43      186.56     15.34 o 
  -1   7   9      716.87      669.83     26.19 o 
   0   7   9      458.95      469.64     20.75 o 
   1   7   9       77.40       78.51      9.57 o 
   2   7   9       33.73       38.22     11.98 o 
   3   7   9       31.89       27.50      6.77 o 
   4   7   9      164.76      160.01     13.05 o 
   5   7   9      490.78      486.45     22.22 o 
   6   7   9       49.73       48.60     10.08 o 
   7   7   9       28.11       25.26     11.34 o 
   8   7   9        0.49        1.62      9.07 o 
  -4   8   9       21.08       22.67     13.93 o 
  -3   8   9      197.65      202.35     19.27 o 
  -2   8   9       86.62       88.15     12.83 o 
  -1   8   9       15.99       15.42      6.68 o 
   0   8   9      158.45      166.62     13.56 o 
   1   8   9      453.10      466.92     25.10 o 
   2   8   9      985.19      986.58     43.73 o 
   3   8   9       10.69       11.07      5.37 o 
   4   8   9      255.89      257.34     33.36 o 
   5   8   9      438.62      439.85     21.86 o 
   6   8   9      196.61      197.11     16.15 o 
   7   8   9       79.87       80.72     15.55 o 
  -3   9   9      132.56      121.87     15.66 o 
  -2   9   9       18.16       12.22      6.83 o 
  -1   9   9      487.99      490.19     44.54 o 
   0   9   9      714.87      720.22     27.05 o 
   1   9   9       67.07       87.77     17.49 o 
   2   9   9      325.99      297.33     25.59 o 
   3   9   9      173.65      169.72     20.08 o 
   4   9   9      632.73      620.91     25.34 o 
   5   9   9       13.76       10.61      6.96 o 
   6   9   9      118.69      120.10     14.41 o 
   7   9   9       55.28       61.34     11.78 o 
  -3  10   9        1.90        4.52      7.67 o 
  -2  10   9      154.65      143.37     16.26 o 
  -1  10   9      333.70      288.31     19.34 o 
   0  10   9       10.54       22.02     10.36 o 
   1  10   9     1068.48     1004.71     48.26 o 
   2  10   9      605.02      592.08     37.25 o 
   3  10   9        9.19       13.93      8.75 o 
   4  10   9       18.51       17.81     10.04 o 
   5  10   9       15.42       20.97      8.01 o 
   6  10   9      207.50      199.78     20.57 o 
  -2  11   9       61.64       48.01     11.32 o 
  -1  11   9       69.33       73.05     12.71 o 
   0  11   9      200.56      179.76     24.94 o 
   1  11   9      193.82      180.08     21.38 o 
   2  11   9       18.84       23.32     10.04 o 
   3  11   9      258.44      235.79     24.62 o 
   4  11   9        5.40       11.34      8.10 o 
   5  11   9        7.85       17.49      8.75 o 
   6  11   9        8.40       11.07      5.74 o 
  -1  12   9       42.02       45.02     16.52 o 
   0  12   9        2.92        2.59      8.42 o 
   1  12   9       93.07       84.21     20.08 o 
   2  12   9      188.03      168.42     23.64 o 
   3  12   9      243.03      259.76     26.24 o 
   4  12   9        6.72        6.15      4.86 o 
   5  12   9       43.37       51.50     13.93 o 
   1  13   9        3.75        1.30     10.69 o 
   2  13   9       12.23       18.79     12.31 o 
   3  13   9       29.23       34.01     10.69 o 
   0  -8  10      301.46      314.82     28.83 o 
   1  -8  10      214.66      181.70     21.38 o 
   2  -8  10      136.73      182.03     21.38 o 
   3  -8  10      198.31      172.63     26.56 o 
  -1  -7  10       93.05      100.73     19.11 o 
   0  -7  10        9.10       11.66      7.13 o 
   1  -7  10       53.33       50.53     13.60 o 
   2  -7  10       21.89       23.32      9.72 o 
   3  -7  10      202.40      169.07     24.94 o 
   4  -7  10      142.17      165.51     26.24 o 
   5  -7  10       51.10       64.32     12.44 o 
  -2  -6  10      171.43      161.95     23.32 o 
  -1  -6  10       10.97       14.90      8.42 o 
   0  -6  10       21.25       38.54     13.28 o 
   1  -6  10       37.10       43.73     13.60 o 
   2  -6  10      322.72      275.31     27.21 o 
   3  -6  10      198.72      177.82     24.29 o 
   4  -6  10        9.29        5.39      6.50 o 
   5  -6  10      143.46      130.97     15.91 o 
  -3  -5  10       16.90       31.66      8.39 o 
  -2  -5  10        0.74        5.51      6.80 o 
  -1  -5  10      292.84      288.26     27.21 o 
   0  -5  10      249.58      229.32     23.64 o 
   1  -5  10      242.16      200.81     22.67 o 
   2  -5  10      480.56      439.52     32.71 o 
   3  -5  10      127.79      135.39     21.05 o 
   4  -5  10      146.45      127.57     14.77 o 
   5  -5  10        1.89        3.35      5.81 o 
   6  -5  10        9.66       13.86      6.83 o 
  -3  -4  10      250.19      255.55     26.24 o 
  -2  -4  10      316.47      301.22     28.18 o 
  -1  -4  10       75.40       83.56     17.49 o 
   0  -4  10      151.10      160.33     21.70 o 
   1  -4  10      941.47      947.06     46.32 o 
   2  -4  10      103.33      128.26     20.08 o 
   3  -4  10      648.16      578.45     40.97 o 
   4  -4  10      301.17      318.77     23.97 o 
   5  -4  10       15.10       13.14      6.68 o 
   6  -4  10        5.42        4.96      5.84 o 
   7  -4  10        3.80        5.79      6.11 o 
  -4  -3  10        2.95       10.04      6.80 o 
  -3  -3  10        6.86       13.93      8.42 o 
  -2  -3  10      835.31      896.86     46.64 o 
  -1  -3  10      737.62      750.78     41.78 o 
   0  -3  10        1.49        3.89      8.10 o 
   1  -3  10      306.41      291.18     25.91 o 
   2  -3  10      634.61      692.48     38.22 o 
   3  -3  10      593.08      594.23     43.08 o 
   4  -3  10        9.93        9.25      6.52 o 
   5  -3  10      226.55      227.78     17.03 o 
   6  -3  10       29.80       42.98      9.94 o 
   7  -3  10       15.17       16.19      9.72 o 
  -4  -2  10      112.53      148.34     22.67 o 
  -3  -2  10       16.51       14.25      9.72 o 
  -2  -2  10       50.20       40.49     13.28 o 
  -1  -2  10        3.48        1.94      7.45 o 
   0  -2  10      783.81      772.48     40.49 o 
   1  -2  10      116.58      124.37     18.46 o 
   2  -2  10      555.80      483.93     40.00 o 
   3  -2  10      293.25      266.39     17.06 o 
   4  -2  10      145.27      155.17     14.65 o 
   5  -2  10      421.72      428.08     29.31 o 
   6  -2  10       94.77      101.04     13.05 o 
   7  -2  10       34.87       51.82     14.90 o 
  -4  -1  10        3.82       10.69      6.80 o 
  -3  -1  10      296.31      286.64     27.53 o 
  -2  -1  10      700.15      699.28     40.49 o 
  -1  -1  10      129.48      147.05     20.73 o 
   0  -1  10       21.01       17.49     10.04 o 
   1  -1  10      321.90      306.08     24.94 o 
   2  -1  10       30.50       41.71      9.04 o 
   3  -1  10      143.62      130.67     12.90 o 
   4  -1  10       15.99       14.27      6.52 o 
   5  -1  10       81.18       90.70     11.90 o 
   6  -1  10      156.83      171.66     21.38 o 
   7  -1  10      351.38      364.06     31.09 o 
   8  -1  10       26.05       32.71     10.69 o 
  -4   0  10      137.21      189.48     22.67 o 
  -3   0  10        2.68        0.00      6.48 o 
  -2   0  10      211.51      207.94     22.67 o 
  -1   0  10      943.28      922.12     44.05 o 
   0   0  10      367.08      381.55     27.53 o 
   1   0  10      216.02      251.99     22.35 o 
   2   0  10      652.80      595.68     78.71 o 
   3   0  10      481.62      441.08     21.70 o 
   4   0  10      244.30      220.47     14.94 o 
   5   0  10      550.43      545.05     47.61 o 
   6   0  10       93.71       94.25     18.79 o 
   7   0  10       45.80       60.57     15.87 o 
   8   0  10       96.95      136.03     22.02 o 
  -4   1  10        3.12        5.18      7.13 o 
  -3   1  10       32.46       34.98     11.98 o 
  -2   1  10        1.37        4.21      8.10 o 
  -1   1  10       25.71       18.79      9.39 o 
   0   1  10        1.67        1.94      7.13 o 
   1   1  10      352.84      325.99     44.37 o 
   2   1  10      448.50      411.06     19.43 o 
   3   1  10      456.39      456.30     60.41 o 
   4   1  10      831.88      845.32     26.79 o 
   5   1  10        1.72       11.66      8.42 o 
   6   1  10      820.58      748.84     42.11 o 
   7   1  10      293.47      289.88     27.21 o 
   8   1  10       25.13       44.70     11.98 o 
  -4   2  10      410.66      412.64     33.36 o 
  -3   2  10      146.24      150.93     22.02 o 
  -2   2  10      152.33      118.87     19.76 o 
  -1   2  10        8.39        8.75      8.42 o 
   0   2  10      116.11       97.49     16.19 o 
   1   2  10      368.25      347.39     28.82 o 
   2   2  10      163.84      163.00      9.53 o 
   3   2  10      223.31      241.94     18.95 o 
   4   2  10      225.39      231.37     15.87 o 
   5   2  10       28.14       23.64     10.36 o 
   6   2  10       99.98      104.94     19.43 o 
   7   2  10       15.26       14.58      9.07 o 
   8   2  10      204.58      207.29     23.32 o 
  -4   3  10        2.86        7.45      6.80 o 
  -3   3  10        1.48        8.75      8.75 o 
  -2   3  10      830.54      735.56     40.81 o 
  -1   3  10      498.64      457.98     31.09 o 
   0   3  10       17.26       20.09      6.63 o 
   1   3  10      659.60      635.14     19.16 o 
   2   3  10     1028.83      980.62     47.97 o 
   3   3  10      427.35      450.27     17.24 o 
   4   3  10       36.59       38.22     11.66 o 
   5   3  10       93.66       81.94     16.19 o 
   6   3  10        6.44        0.00      6.48 o 
   7   3  10        1.30        2.59      7.77 o 
   8   3  10       73.60       83.24     17.17 o 
  -4   4  10       12.09       11.34     11.66 o 
  -3   4  10      101.50       96.20     19.76 o 
  -2   4  10       28.26       30.12     11.98 o 
  -1   4  10       38.75       40.95      9.03 o 
   0   4  10      831.46      800.55     26.91 o 
   1   4  10       34.24       34.53      6.10 o 
   2   4  10      297.00      291.15     12.34 o 
   3   4  10     1110.91     1112.24     61.76 o 
   4   4  10      262.22      267.96     15.17 o 
   5   4  10        1.22        1.94      7.13 o 
   6   4  10        2.76        1.30      8.10 o 
   7   4  10        3.19        5.18      7.13 o 
   8   4  10        3.26        2.92      8.75 o 
  -4   5  10       37.07       34.01     14.58 o 
  -3   5  10      527.75      528.59     36.92 o 
  -2   5  10      358.90      373.12     29.80 o 
  -1   5  10      130.01      128.74     13.63 o 
   0   5  10        0.61        2.89      4.66 o 
   1   5  10      204.83      193.79     10.43 o 
   2   5  10      520.64      517.85     19.15 o 
   3   5  10        6.67        9.46      5.15 o 
   4   5  10       33.75       35.74      7.79 o 
   5   5  10       95.67      110.77     18.14 o 
   6   5  10       18.79       19.11     10.36 o 
   7   5  10        1.69        2.59      8.10 o 
   8   5  10       13.78       21.38     13.28 o 
  -4   6  10       86.64       90.04     21.38 o 
  -3   6  10        7.49        6.48      9.39 o 
  -2   6  10      431.11      416.60     22.32 o 
  -1   6  10      784.56      786.07     28.95 o 
   0   6  10       47.76       46.81      9.03 o 
   1   6  10       68.73       59.84      9.26 o 
   2   6  10       32.04       29.87      5.60 o 
   3   6  10      254.82      245.90     23.97 o 
   4   6  10      608.10      594.07     53.28 o 
   5   6  10      222.88      222.21     25.91 o 
   6   6  10        3.29        0.00      5.51 o 
   7   6  10       67.08       72.23     18.46 o 
   8   6  10       12.99       24.29     13.60 o 
  -3   7  10       45.43       42.43     14.58 o 
  -2   7  10       23.48       32.99      8.82 o 
  -1   7  10      152.16      139.02     14.30 o 
   0   7  10        0.40        0.00      4.23 o 
   1   7  10       28.27       34.29      7.90 o 
   2   7  10        4.85       20.73     10.04 o 
   3   7  10        4.20        2.35      4.92 o 
   4   7  10        0.59        0.00      4.79 o 
   5   7  10      174.20      190.83     15.55 o 
   6   7  10      359.70      414.34     31.09 o 
   7   7  10      130.82      135.39     23.00 o 
  -3   8  10       18.59       16.74      8.75 o 
  -2   8  10      118.11      136.82     15.11 o 
  -1   8  10      425.06      383.68     24.13 o 
   0   8  10      202.16      216.45     15.69 o 
   1   8  10     1278.65     1199.37     50.85 o 
   2   8  10      231.11      242.92     23.32 o 
   3   8  10      218.10      202.43     21.38 o 
   4   8  10      270.93      277.67     18.46 o 
   5   8  10       59.03       86.65     12.13 o 
   6   8  10        0.38       13.12      6.87 o 
   7   8  10       81.37       73.20     18.46 o 
  -3   9  10        4.38        5.61      7.78 o 
  -2   9  10        2.98        0.26      5.58 o 
  -1   9  10       64.13       61.24     10.88 o 
   0   9  10        2.48        0.00      4.07 o 
   1   9  10      733.19      702.20     40.49 o 
   2   9  10      410.96      414.91     31.09 o 
   3   9  10      383.32      394.82     30.12 o 
   4   9  10        0.09        2.27      7.13 o 
   5   9  10      352.84      368.70     38.38 o 
   6   9  10      193.30      208.09     19.60 o 
   7   9  10       14.40       31.13      9.02 o 
  -2  10  10       68.80       76.10     21.05 o 
  -1  10  10       12.59       19.06      8.01 o 
   0  10  10      261.87      234.82     24.62 o 
   1  10  10        0.40        7.13      6.48 o 
   2  10  10        8.68       16.19      8.75 o 
   3  10  10      206.47      219.60     23.64 o 
   4  10  10       65.39       70.61     16.19 o 
   5  10  10       17.41       28.50     11.34 o 
   6  10  10        8.24       21.11      7.42 o 
  -1  11  10       60.15       65.10     18.14 o 
   0  11  10      162.13      170.69     21.38 o 
   1  11  10      219.65      232.88     24.62 o 
   2  11  10      190.57      194.66     23.00 o 
   3  11  10        0.40        3.89      6.15 o 
   4  11  10       30.96       45.02     13.28 o 
   5  11  10        0.84        4.53      6.15 o 
   0  12  10       35.61       37.25     15.22 o 
   1  12  10       76.19       86.16     18.14 o 
   2  12  10      318.15      355.63     30.77 o 
   3  12  10       40.46       49.23     13.93 o 
   4  12  10        1.63        4.86      6.48 o 
   0  -7  11        1.96        5.83      4.21 o 
   1  -7  11        0.69        4.86      4.86 o 
   2  -7  11       25.55       37.57     15.87 o 
   3  -7  11      313.27      323.89     32.71 o 
  -1  -6  11       42.99       70.28     15.55 o 
   0  -6  11       35.55       39.19     11.66 o 
   1  -6  11       30.85       34.01     11.34 o 
   2  -6  11        0.82        3.56     10.36 o 
   3  -6  11       83.48      107.21     21.70 o 
   4  -6  11      261.47      244.86     28.18 o 
  -2  -5  11        1.06        6.80      5.83 o 
  -1  -5  11       34.27       46.32     12.96 o 
   0  -5  11       15.27       21.05      8.75 o 
   1  -5  11       42.68       45.34     15.22 o 
   2  -5  11       35.68       44.37     14.90 o 
   3  -5  11      189.75      165.51     23.64 o 
   4  -5  11       20.14       21.54      8.07 o 
   5  -5  11        7.42       19.18      7.88 o 
  -2  -4  11      120.04      160.97     23.32 o 
  -1  -4  11      246.52      263.32     26.24 o 
   0  -4  11      186.17      186.89     22.02 o 
   1  -4  11       69.65       77.09     17.81 o 
   2  -4  11      166.90      171.02     23.64 o 
   3  -4  11       11.20        6.64      6.41 o 
   4  -4  11       10.13       12.79      7.33 o 
   5  -4  11      158.51      177.37     17.16 o 
   6  -4  11        5.30        8.25      6.71 o 
  -3  -3  11       14.12       25.59     10.04 o 
  -2  -3  11       14.09       19.76      9.07 o 
  -1  -3  11       74.55      101.70     19.43 o 
   0  -3  11     1137.85     1140.43     52.79 o 
   1  -3  11      358.26      381.22     30.45 o 
   2  -3  11        6.85       13.60     10.36 o 
   3  -3  11      878.03      808.10     92.80 o 
   4  -3  11      616.64      596.69     54.25 o 
   5  -3  11       51.05       45.44     10.28 o 
   6  -3  11        0.13        1.26      5.21 o 
  -3  -2  11       11.43       22.67      8.75 o 
  -2  -2  11      551.05      570.37     38.22 o 
  -1  -2  11      479.50      493.61     34.66 o 
   0  -2  11      113.70       88.42     18.46 o 
   1  -2  11       10.38       21.38     11.34 o 
   2  -2  11      558.86      531.51     34.33 o 
   3  -2  11       15.50       18.98      7.75 o 
   4  -2  11      311.54      292.86     25.91 o 
   5  -2  11      612.53      637.35     32.39 o 
   6  -2  11      239.52      261.54     18.44 o 
   7  -2  11       34.16       48.26     13.60 o 
  -3  -1  11      150.66      161.30     23.64 o 
  -2  -1  11       70.13       72.55     17.17 o 
  -1  -1  11      329.81      345.59     29.80 o 
   0  -1  11     1316.81     1355.49     55.06 o 
   1  -1  11     1479.39     1575.74     57.65 o 
   2  -1  11        0.18        0.52      5.61 o 
   3  -1  11       16.65       10.42      6.73 o 
   4  -1  11      140.98      126.30     13.74 o 
   5  -1  11      222.24      222.25     16.55 o 
   6  -1  11        0.75        0.00      6.80 o 
   7  -1  11       98.25      135.39     22.67 o 
  -3   0  11       67.90       63.81     16.19 o 
  -2   0  11        4.94        2.27      7.13 o 
  -1   0  11       17.51       19.11     11.66 o 
   0   0  11       48.14       41.78     13.28 o 
   1   0  11      557.44      503.65     32.71 o 
   2   0  11      787.82      709.07     47.13 o 
   3   0  11     1061.76     1061.57     76.76 o 
   4   0  11      157.70      144.31     14.07 o 
   5   0  11       93.25      110.43     13.00 o 
   6   0  11      463.64      459.28     34.01 o 
   7   0  11      441.77      451.51     34.98 o 
  -3   1  11        7.03       12.96      8.42 o 
  -2   1  11       41.29       36.28     13.28 o 
  -1   1  11       12.58        9.72      8.75 o 
   0   1  11      231.94      243.24     23.97 o 
   1   1  11        7.12       14.90      9.39 o 
   2   1  11     1154.56     1089.01     54.25 o 
   3   1  11       36.01       38.40      8.80 o 
   4   1  11      599.24      573.17     49.23 o 
   5   1  11      295.54      287.29     26.24 o 
   6   1  11       62.37       68.99     16.84 o 
   7   1  11      192.42      232.88     24.94 o 
  -4   2  11      371.11      357.58     31.09 o 
  -3   2  11      182.83      209.88     27.53 o 
  -2   2  11       48.64       37.90     14.58 o 
  -1   2  11       95.12       83.56     17.49 o 
   0   2  11       79.38       83.24     16.52 o 
   1   2  11        1.18        0.78      5.15 o 
   2   2  11        1.75        2.85      5.12 o 
   3   2  11      419.50      431.87     30.93 o 
   4   2  11      859.34      798.10     26.93 o 
   5   2  11       17.97       10.36      8.75 o 
   6   2  11      319.88      303.81     28.50 o 
   7   2  11       29.19       38.87     14.58 o 
  -3   3  11        0.85        0.00      7.45 o 
  -2   3  11      105.80      102.67     19.76 o 
  -1   3  11       11.05       16.52     11.01 o 
   0   3  11       49.62       35.63     12.63 o 
   1   3  11       63.41       70.01     11.92 o 
   2   3  11      318.83      323.39     13.83 o 
   3   3  11      296.49      298.21     28.50 o 
   4   3  11        3.13        1.62      6.80 o 
   5   3  11       43.81       47.61     14.58 o 
   6   3  11       88.17       78.71     17.49 o 
   7   3  11        1.05        0.00      7.77 o 
   8   3  11       40.15       45.99     16.52 o 
  -3   4  11       56.88       81.94     19.76 o 
  -2   4  11      705.97      687.30     41.78 o 
  -1   4  11      495.93      472.88     33.36 o 
   0   4  11      116.56      105.88     12.70 o 
   1   4  11      579.28      558.05     35.73 o 
   2   4  11      325.48      313.57     13.71 o 
   3   4  11      288.96      280.50     16.03 o 
   4   4  11      340.18      291.83     24.94 o 
   5   4  11       63.20       67.69     16.19 o 
   6   4  11      102.32       64.78     16.52 o 
   7   4  11        4.38        5.18      8.75 o 
  -3   5  11        9.37        3.24     10.36 o 
  -2   5  11       12.00       26.24     11.34 o 
  -1   5  11      803.38      815.60     30.45 o 
   0   5  11     1382.40     1380.33     37.55 o 
   1   5  11       85.51      116.86     12.96 o 
   2   5  11      855.43      836.92     21.65 o 
   3   5  11      909.85      910.79     40.49 o 
   4   5  11      264.97      273.51     27.69 o 
   5   5  11      117.26      111.10     19.11 o 
   6   5  11       59.60       57.33     15.55 o 
   7   5  11       10.36        7.45     10.04 o 
  -3   6  11      159.03      182.68     26.56 o 
  -2   6  11      349.93      361.79     31.09 o 
  -1   6  11       58.06       64.16     11.22 o 
   0   6  11      147.73      162.90     14.65 o 
   1   6  11      777.22      845.29     28.39 o 
   2   6  11      319.13      355.31     26.88 o 
   3   6  11       19.91       26.04      7.65 o 
   4   6  11      598.50      620.28     24.62 o 
   5   6  11      431.29      400.01     30.45 o 
   6   6  11      236.36      205.02     23.32 o 
   7   6  11        9.87       11.01     10.04 o 
  -3   7  11       37.04       33.68     15.22 o 
  -2   7  11       80.64       90.37     13.36 o 
  -1   7  11      681.44      711.36     29.08 o 
   0   7  11      217.01      245.10     17.41 o 
   1   7  11      168.69      190.72     21.21 o 
   2   7  11        4.71        1.62      7.13 o 
   3   7  11      149.53      149.31     20.08 o 
   4   7  11      103.78      120.80     13.17 o 
   5   7  11       13.64       14.71      9.23 o 
   6   7  11      128.22      132.47     21.38 o 
   7   7  11      203.07      248.10     27.85 o 
  -2   8  11        3.14        0.00      4.28 o 
  -1   8  11       27.33       30.22      8.36 o 
   0   8  11        6.46        9.92      5.91 o 
   1   8  11      574.31      606.33     37.90 o 
   2   8  11      315.77      309.64     26.88 o 
   3   8  11      543.31      585.60     36.28 o 
   4   8  11       74.56       75.14     16.52 o 
   5   8  11      266.50      312.42     27.85 o 
   6   8  11      279.51      273.37     27.21 o 
   7   8  11       51.82       67.69     19.11 o 
  -2   9  11        0.99        6.34      4.83 o 
  -1   9  11       38.50       46.76     11.17 o 
   0   9  11       29.28       29.70      8.44 o 
   1   9  11       16.12       16.84      8.75 o 
   2   9  11       74.43       62.19     15.55 o 
   3   9  11      295.77      289.24     26.56 o 
   4   9  11      324.80      366.32     29.80 o 
   5   9  11      102.70      136.36     21.38 o 
   6   9  11       14.46       16.84      7.77 o 
  -1  10  11        6.59        6.58      5.03 o 
   0  10  11        6.48       17.49      8.10 o 
   1  10  11       32.87       34.66     11.98 o 
   2  10  11       45.61       57.01     14.90 o 
   3  10  11       10.47       14.25      9.07 o 
   4  10  11       32.75       26.24     10.36 o 
   5  10  11       13.73       24.62     10.36 o 
   0  11  11        5.00        4.53      5.83 o 
   1  11  11       45.51       43.08     11.98 o 
   2  11  11      154.23      175.55     21.38 o 
   3  11  11        3.44        7.77      6.15 o 
   4  11  11       10.81       25.59      9.39 o 
   5  11  11       17.97       31.74     10.36 o 
   2  12  11       33.09       44.70     11.34 o 
   3  12  11      134.10      166.48     20.08 o 
   1  -6  12      284.31      314.18     28.50 o 
   2  -6  12       28.76       24.62     14.58 o 
   3  -6  12       33.05       28.83     15.22 o 
   0  -5  12        3.83       12.31      7.13 o 
   1  -5  12       22.20       29.80     14.90 o 
   2  -5  12       42.87       49.56     16.84 o 
   3  -5  12       22.95       14.90     12.31 o 
   4  -5  12       29.26       32.07     15.22 o 
  -1  -4  12      128.36      136.03     22.02 o 
   0  -4  12      248.01      263.32     26.88 o 
   1  -4  12        6.10       12.63     11.66 o 
   2  -4  12       18.36       22.02     11.98 o 
   3  -4  12      113.02      115.31     21.70 o 
   4  -4  12       93.00       91.93     13.84 o 
   5  -4  12        0.98        6.32     11.01 o 
  -2  -3  12      211.74      234.50     24.29 o 
  -1  -3  12      181.31      170.69     23.97 o 
   0  -3  12        3.81        6.80      9.39 o 
   1  -3  12      261.76      241.62     26.56 o 
   2  -3  12      714.77      690.54     41.78 o 
   3  -3  12        5.24        6.75      6.86 o 
   4  -3  12      200.73      203.74     16.80 o 
   5  -3  12      327.65      355.12     21.87 o 
   6  -3  12       83.76       92.14     13.38 o 
  -2  -2  12       12.10       15.87      7.77 o 
  -1  -2  12      310.63      327.46     31.42 o 
   0  -2  12     1689.79     1652.82     65.43 o 
   1  -2  12      589.81      563.25     38.22 o 
   2  -2  12      130.59      111.10     19.76 o 
   3  -2  12      885.07      868.09     88.26 o 
   4  -2  12      548.71      524.75     64.94 o 
   5  -2  12        6.56        8.01      6.50 o 
   6  -2  12      137.95      138.63     22.67 o 
  -2  -1  12      139.16      142.51     22.35 o 
  -1  -1  12      157.42      148.34     23.64 o 
   0  -1  12       13.06       20.08     11.34 o 
   1  -1  12      636.72      611.51     38.54 o 
   2  -1  12      948.43      888.76     45.02 o 
   3  -1  12      146.89      166.40     16.03 o 
   4  -1  12      181.14      155.05     25.75 o 
   5  -1  12      511.42      502.32     25.14 o 
   6  -1  12      186.33      211.18     23.97 o 
  -2   0  12       39.14       43.08     16.52 o 
  -1   0  12       71.29       68.02     17.81 o 
   0   0  12       98.91      105.59     19.43 o 
   1   0  12      205.48      209.23     23.32 o 
   2   0  12       61.27       53.59     10.53 o 
   3   0  12      157.38      166.32     15.40 o 
   4   0  12      140.02      154.31     17.17 o 
   5   0  12       76.76       80.97     18.46 o 
   6   0  12        0.04        6.80     10.69 o 
   7   0  12      221.46      240.65     25.26 o 
  -3   1  12      151.96      175.87     21.05 o 
  -2   1  12        1.24        4.86     11.01 o 
  -1   1  12       31.22       27.85     12.96 o 
   0   1  12       19.02       22.35     11.66 o 
   1   1  12       99.92       75.79     16.52 o 
   2   1  12        6.18        8.18      6.13 o 
   3   1  12      398.24      393.29     33.04 o 
   4   1  12      717.67      685.26     27.44 o 
   5   1  12       20.49       25.26     11.66 o 
   6   1  12      176.50      182.68     25.59 o 
   7   1  12       62.23       72.55     18.46 o 
  -3   2  12       96.44      118.87     23.32 o 
  -2   2  12      176.62      189.80     26.24 o 
  -1   2  12       11.17       14.25     10.36 o 
   0   2  12      336.60      303.81     27.53 o 
   1   2  12      113.37      107.53     18.46 o 
   2   2  12        0.41        0.00      5.27 o 
   3   2  12       53.05       61.20     10.53 o 
   4   2  12       68.77       74.82     17.17 o 
   5   2  12      390.19      389.97     31.42 o 
   6   2  12      231.69      183.97     24.94 o 
   7   2  12       47.82       33.04     13.93 o 
  -3   3  12      128.17      148.02     25.91 o 
  -2   3  12      138.67      152.88     24.62 o 
  -1   3  12        9.77       14.58     10.36 o 
   0   3  12       26.96       32.71     12.96 o 
   1   3  12       73.44       65.22     10.53 o 
   2   3  12      100.42       98.42     12.21 o 
   3   3  12        0.45        2.66      5.84 o 
   4   3  12        4.69        4.86      9.07 o 
   5   3  12       57.23       66.72     16.52 o 
   6   3  12       11.03       15.87     10.36 o 
   7   3  12       43.86       48.91     15.87 o 
  -3   4  12       95.50       95.22     22.35 o 
  -2   4  12      386.68      338.14     32.07 o 
  -1   4  12      311.60      357.58     30.77 o 
   0   4  12      541.42      540.00     24.83 o 
   1   4  12        4.72        7.36      6.04 o 
   2   4  12      286.30      294.35     14.27 o 
   3   4  12      177.25      170.37     20.41 o 
   4   4  12       21.94       29.47     11.66 o 
   5   4  12        2.52        0.65      7.13 o 
   6   4  12       24.38       27.21     11.66 o 
   7   4  12        1.44        4.53     10.04 o 
  -2   5  12      112.55      145.75     23.97 o 
  -1   5  12        0.38        3.89      8.42 o 
   0   5  12      486.08      493.60     24.16 o 
   1   5  12      752.64      842.63     29.66 o 
   2   5  12      307.85      325.71     15.14 o 
   3   5  12      217.91      241.94     15.91 o 
   4   5  12      787.28      762.12     40.49 o 
   5   5  12      215.46      209.88     23.00 o 
   6   5  12       13.50       16.19     10.69 o 
   7   5  12        5.77        6.80     11.01 o 
  -2   6  12       54.27       63.16     18.14 o 
  -1   6  12     1172.08     1120.14     79.19 o 
   0   6  12      491.32      486.47     23.93 o 
   1   6  12        4.43        6.18      6.13 o 
   2   6  12      353.56      383.16     28.50 o 
   3   6  12      399.23      384.62     20.03 o 
   4   6  12       62.22       57.65     15.22 o 
   5   6  12      109.72      128.91     21.05 o 
   6   6  12      250.43      274.34     27.85 o 
   7   6  12       33.71       36.92     15.22 o 
  -2   7  12      110.58       93.60     21.05 o 
  -1   7  12        1.27       11.64      5.91 o 
   0   7  12      310.54      326.20     20.27 o 
   1   7  12     1144.12     1205.79     65.59 o 
   2   7  12      198.06      201.78     22.35 o 
   3   7  12       29.20       31.42     11.66 o 
   4   7  12      126.25      143.10     13.74 o 
   5   7  12      191.80      178.46     21.70 o 
   6   7  12       95.32      106.88     20.73 o 
  -1   8  12        0.74        3.93      4.28 o 
   0   8  12        1.96        3.06      5.37 o 
   1   8  12       57.04       65.75     15.55 o 
   2   8  12        3.52        2.27      5.83 o 
   3   8  12      208.41      228.34     23.64 o 
   4   8  12       96.72      131.18     20.73 o 
   5   8  12        0.28        0.00      4.79 o 
   6   8  12       42.87       51.82     15.87 o 
  -1   9  12        1.99        7.32      4.86 o 
   0   9  12       62.83       74.17     16.52 o 
   1   9  12       33.27       41.13     12.31 o 
   2   9  12      152.95      147.69     22.35 o 
   3   9  12      373.34      402.60     31.74 o 
   4   9  12       53.77       51.50     13.93 o 
   5   9  12      126.79      157.41     22.02 o 
   0  10  12      189.49      191.74     21.70 o 
   1  10  12       35.15       26.56      9.72 o 
   2  10  12       27.08       34.01     12.63 o 
   3  10  12      116.04      121.78     20.73 o 
   4  10  12      197.08      237.41     24.62 o 
   5  10  12       72.50      114.01     19.76 o 
   2  11  12       22.13       17.81      8.10 o 
   3  11  12       30.75       51.50     13.28 o 
   1  -4  13        0.99        8.10     11.34 o 
   2  -4  13        3.67        6.80     11.66 o 
   3  -4  13        5.71        8.42     11.34 o 
   0  -3  13      240.69      233.20     28.83 o 
   1  -3  13       12.76       23.97     12.96 o 
   2  -3  13       23.40       23.00     13.28 o 
   3  -3  13        5.45        3.24     10.69 o 
   4  -3  13       32.14       30.73     10.42 o 
  -1  -2  13        6.39        8.10     11.98 o 
   0  -2  13      105.98       84.54     20.41 o 
   1  -2  13      349.66      400.01     34.66 o 
   2  -2  13      965.60     1029.98     52.47 o 
   3  -2  13       13.87       15.53      8.76 o 
   4  -2  13      161.38      176.40     18.20 o 
   5  -2  13      115.29      133.60     17.81 o 
  -1  -1  13       38.02       33.36     15.55 o 
   0  -1  13      202.80      221.22     28.18 o 
   1  -1  13       13.05       21.70     12.31 o 
   2  -1  13      267.88      256.52     26.88 o 
   3  -1  13      129.59      148.74     16.14 o 
   4  -1  13      170.16      173.41     17.28 o 
   5  -1  13       41.52       40.32     10.53 o 
   6  -1  13      173.76      171.99     21.05 o 
  -1   0  13      270.85      260.41     29.47 o 
   0   0  13        0.47        1.62      9.39 o 
   1   0  13      746.02      721.63     43.08 o 
   2   0  13      170.77      183.97     22.67 o 
   3   0  13      121.82      135.14     15.34 o 
   4   0  13        3.43        1.44      6.30 o 
   5   0  13        0.83        4.53     10.04 o 
   6   0  13       12.65       27.53     15.55 o 
  -2   1  13       14.66       19.11     14.90 o 
  -1   1  13       72.30       83.24     20.08 o 
   0   1  13        1.85       16.52     11.66 o 
   1   1  13       12.43       19.43     11.98 o 
   2   1  13       19.43       25.43      8.67 o 
   3   1  13     1031.28      978.40     35.63 o 
   4   1  13      134.54      136.61     15.09 o 
   5   1  13       79.71       73.20     19.11 o 
   6   1  13       72.88       82.92     20.73 o 
  -2   2  13       12.34        8.75     12.63 o 
  -1   2  13       49.28       42.11     16.19 o 
   0   2  13        2.47        7.45     10.04 o 
   1   2  13       88.69       76.44     17.49 o 
   2   2  13       55.28       60.88     11.29 o 
   3   2  13        0.13        0.00      5.81 o 
   4   2  13       11.87       16.19     12.31 o 
   5   2  13      449.38      412.32     34.01 o 
   6   2  13      105.68      120.16     23.32 o 
  -2   3  13      513.65      502.03     39.84 o 
  -1   3  13       48.69       57.98     17.81 o 
   0   3  13        1.02        0.00      8.10 o 
   1   3  13        8.86        7.45     10.04 o 
   2   3  13        2.21        2.74      6.07 o 
   3   3  13        6.15        2.00      6.17 o 
   4   3  13       34.10       45.99     14.90 o 
   5   3  13       76.22       92.31     19.43 o 
   6   3  13        5.02        9.07     10.36 o 
  -1   4  13      174.12      181.06     26.24 o 
   0   4  13      213.16      194.66     23.64 o 
   1   4  13       30.31       41.06      9.82 o 
   2   4  13       14.52       11.96      7.55 o 
   3   4  13       36.06       36.92     13.60 o 
   4   4  13      137.81      129.56     21.05 o 
   5   4  13      101.07      133.77     22.02 o 
   6   4  13       30.69       43.40     15.87 o 
  -1   5  13      253.55      258.79     28.83 o 
   0   5  13       22.11       45.52     10.53 o 
   1   5  13        2.02        2.26      6.17 o 
   2   5  13      134.53      157.41     21.38 o 
   3   5  13      196.08      210.21     22.67 o 
   4   5  13       32.93       25.59     12.96 o 
   5   5  13      167.39      167.78     23.97 o 
   6   5  13      164.19      175.55     25.91 o 
  -1   6  13        4.62        3.56     10.04 o 
   0   6  13      280.66      330.22     20.84 o 
   1   6  13     1125.90     1172.09     36.98 o 
   2   6  13       77.89       80.97     17.17 o 
   3   6  13       29.25       41.13     12.31 o 
   4   6  13      184.18      211.50     23.32 o 
   5   6  13       94.17      108.83     20.41 o 
   6   6  13       39.79       43.40     16.19 o 
  -1   7  13       93.26      119.60     17.65 o 
   0   7  13       79.97      107.45     15.87 o 
   1   7  13        0.85        6.15      7.13 o 
   2   7  13      400.25      439.52     32.39 o 
   3   7  13      516.56      576.53     36.60 o 
   5   7  13       43.54       51.17     15.55 o 
   6   7  13       76.20       74.50     19.11 o 
   0   8  13      117.04      132.07     16.19 o 
   1   8  13      128.55      158.06     23.32 o 
   2   8  13       13.01       20.08     10.04 o 
   3   8  13       35.99       37.57     11.98 o 
   4   8  13       20.28       38.22     11.98 o 
   1   9  13       84.16      131.82     21.70 o 
   2   9  13       59.60       80.00     18.14 o 
   3   9  13      124.50      153.52     22.67 o 
   4   9  13       89.67       90.04     18.46 o 
   2  -2  14        3.95        1.62     10.69 o 
   3  -2  14       82.83      106.24     22.67 o 
   1  -1  14      104.25       97.49     21.70 o 
   2  -1  14      101.37       82.59     20.08 o 
   3  -1  14       68.51       55.32     13.10 o 
   4  -1  14       52.78       39.51     11.22 o 
   0   0  14       75.80       63.48     19.76 o 
   1   0  14       40.45       42.11     15.55 o 
   2   0  14      317.81      328.43     30.77 o 
   3   0  14      248.17      233.27     20.41 o 
   4   0  14        0.66        6.18      7.54 o 
   5   0  14        2.19        6.48     11.98 o 
   0   1  14       32.67       37.57     16.19 o 
   1   1  14      252.06      246.48     27.85 o 
   2   1  14        0.18        4.21      9.07 o 
   3   1  14      204.89      189.63     17.51 o 
   4   1  14       83.54       73.52     20.41 o 
   5   1  14       47.61       28.83     15.55 o 
   0   2  14       10.17       16.52     13.28 o 
   1   2  14       39.91       39.84     15.22 o 
   2   2  14      107.89      134.42     21.38 o 
   3   2  14      160.74      177.00     21.21 o 
   4   2  14        0.28        2.59     10.04 o 
   5   2  14       69.79       68.34     19.43 o 
   0   3  14      186.94      206.32     27.53 o 
   1   3  14       21.88       36.28     14.90 o 
   2   3  14       11.74        8.77      7.32 o 
   3   3  14       42.40       41.78     14.90 o 
   4   3  14      128.43      148.34     23.64 o 
   5   3  14      185.98      223.49     29.15 o 
   0   4  14       28.75       29.80     15.22 o 
   1   4  14       23.10       25.91     13.28 o 
   2   4  14       14.30       18.79     12.63 o 
   3   4  14       29.59       54.09     15.87 o 
   4   4  14       10.60       14.90     11.34 o 
   5   4  14       18.90       19.43     12.96 o 
   0   5  14       55.19       83.56     20.08 o 
   1   5  14      133.37      156.21     16.14 o 
   4   5  14       62.68       67.69     17.81 o 
   5   5  14      162.64      193.04     26.56 o 
   0   6  14       15.04       14.06      7.47 o 
   1   6  14       41.55       53.34     11.19 o 
   2   6  14      105.62      144.46     21.38 o 
   5   6  14        0.21        0.00      9.72 o 
   1   7  14      202.50      251.34     25.26 o 
   2   7  14        5.66       20.41      9.72 o 
   2   8  14      170.29      178.14     21.05 o 
   3   8  14       65.78       60.89     14.90 o 
   2   3  15      191.68      219.60     26.88 o 
   3   3  15       22.49       33.68     16.19 o 
   3   4  15        6.81        3.89     12.96 o 
                                                 
